# Supplementary material for: OsALB3 Is Required for Chloroplast Development by Promoting the Accumulation of Light-Harvesting Chlorophyll-Binding Proteins in Rice
Source: Plants (Basel). 2023 Nov 28;12(23):4003. doi: 10.3390/plants12234003 (PMC10707891; doi:10.3390/plants12234003)
Supplement: Supplementary file 1 [file plants-12-04003-s001.zip]

Archive with 3 entries (3 files):
- Supplymental figures.pdf
- Supplymental table 1.xlsx
- Supplymental table 2.xlsx
