# Supplementary material for: OsALB3 Is Required for Chloroplast Development by Promoting the Accumulation of Light-Harvesting Chlorophyll-Binding Proteins in Rice
Source: Plants (Basel). 2023 Nov 28;12(23):4003. doi: 10.3390/plants12234003 (PMC10707891; doi:10.3390/plants12234003)
Supplement: Supplementary file 1 [file plants-12-04003-s001.zip › Supplymental table 1.xlsx]

## Sheet: Sheet1
Table S1 Genome wide SNP index of mutant bulk and wild-type bulk
CHROM	POS	REF	ALT	Ref_depth_Mutant	Alt_depth_Mutant	Depth_Mutant	SNPindex_Mutant	Ref_depth_WT	Alt_depth_WT	Depth_WT	SNPindex_WT	Delta_SNPindex(WT-Mutant)
Chr1	1023	TA	T	9	7	16	0.44	5	3	8	0.38	-0.06
Chr1	1044	TA	T	11	8	19	0.42	7	7	14	0.5	0.08
Chr1	1058	T	TA	8	10	18	0.56	4	8	12	0.67	0.11
Chr1	121115	T	C	21	10	31	0.32	17	6	23	0.26	-0.06
Chr1	121173	T	A	25	13	38	0.34	17	8	25	0.32	-0.02
Chr1	158691	G	A	26	10	36	0.28	16	18	34	0.53	0.25
Chr1	158763	G	A	18	11	29	0.38	12	11	23	0.48	0.1
Chr1	158798	A	G	19	8	27	0.3	8	11	19	0.58	0.28
Chr1	158801	A	T	19	8	27	0.3	7	11	18	0.61	0.31
Chr1	158958	C	T	23	8	31	0.26	11	13	24	0.54	0.28
Chr1	159022	G	A	22	7	29	0.24	17	11	28	0.39	0.15
Chr1	159216	C	T	14	7	21	0.33	19	9	28	0.32	-0.01
Chr1	159324	C	T	20	12	32	0.38	15	7	22	0.32	-0.06
Chr1	159352	G	A	20	12	32	0.38	17	6	23	0.26	-0.12
Chr1	248007	T	A	21	173	194	0.89	16	123	139	0.88	-0.01
Chr1	248043	A	C	18	232	250	0.93	14	166	180	0.92	-0.01
Chr1	248047	T	C	18	232	250	0.93	14	168	182	0.92	-0.01
Chr1	248066	T	C	18	232	250	0.93	13	189	202	0.94	0.01
Chr1	248071	T	C	18	231	249	0.93	13	188	201	0.94	0.01
Chr1	248104	A	G	13	174	187	0.93	13	146	159	0.92	-0.01
Chr1	248115	T	G	13	151	164	0.92	18	134	152	0.88	-0.04
Chr1	248138	G	A	12	110	122	0.9	18	91	109	0.83	-0.07
Chr1	459733	C	T	1	22	23	0.96	12	2	14	0.14	-0.82
Chr1	612918	GTA	G	6	6	12	0.5	10	5	15	0.33	-0.17
Chr1	1298912	C	A	7	7	14	0.5	6	1	7	0.14	-0.36
Chr1	1298919	T	C	7	7	14	0.5	6	1	7	0.14	-0.36
Chr1	1311893	C	T	10	5	15	0.33	16	2	18	0.11	-0.22
Chr1	1535506	A	C	0	19	19	1	0	18	18	1	0
Chr1	1664475	C	T	2	6	8	0.75	5	8	13	0.62	-0.13
Chr1	1664527	C	T	4	8	12	0.67	4	9	13	0.69	0.02
Chr1	1664533	T	C	4	8	12	0.67	3	9	12	0.75	0.08
Chr1	1664981	T	C	6	5	11	0.45	9	1	10	0.1	-0.35
Chr1	1665005	C	T	6	5	11	0.45	7	1	8	0.12	-0.33
Chr1	1665037	C	T	6	5	11	0.45	6	1	7	0.14	-0.31
Chr1	1668713	CACAT	C	0	16	16	1	0	14	14	1	0
Chr1	1768159	C	T	1	18	19	0.95	17	2	19	0.11	-0.84
Chr1	1771079	G	GT	0	10	10	1	0	10	10	1	0
Chr1	1950808	A	AT	0	20	20	1	0	14	14	1	0
Chr1	2090800	A	G	17	4	21	0.19	7	5	12	0.42	0.23
Chr1	2090811	A	G	14	4	18	0.22	7	5	12	0.42	0.2
Chr1	2090834	G	A	8	3	11	0.27	5	5	10	0.5	0.23
Chr1	2090841	T	C	5	3	8	0.38	4	5	9	0.56	0.18
Chr1	2090901	A	G	9	1	10	0.1	14	7	21	0.33	0.23
Chr1	2090910	A	G	9	1	10	0.1	13	7	20	0.35	0.25
Chr1	2090921	C	T	8	1	9	0.11	12	7	19	0.37	0.26
Chr1	2374005	A	C	8	5	13	0.38	14	0	14	0	-0.38
Chr1	2423619	C	T	18	1	19	0.05	3	8	11	0.73	0.68
Chr1	2573586	AC	A	6	5	11	0.45	3	5	8	0.62	0.17
Chr1	2771134	C	T	0	29	29	1	14	2	16	0.12	-0.88
Chr1	2804061	C	T	16	107	123	0.87	17	94	111	0.85	-0.02
Chr1	2804067	A	T	17	109	126	0.87	17	96	113	0.85	-0.02
Chr1	2804092	A	G	18	119	137	0.87	18	99	117	0.85	-0.02
Chr1	2804170	A	C	17	105	122	0.86	12	99	111	0.89	0.03
Chr1	2804191	A	C	15	87	102	0.85	13	78	91	0.86	0.01
Chr1	2804193	T	C	15	85	100	0.85	12	77	89	0.87	0.02
Chr1	2804207	C	CT	12	67	79	0.85	13	58	71	0.82	-0.03
Chr1	2804214	T	TAAG	13	50	63	0.79	15	45	60	0.75	-0.04
Chr1	2804220	C	G	15	51	66	0.77	15	48	63	0.76	-0.01
Chr1	2828424	A	G	22	48	70	0.69	20	37	57	0.65	-0.04
Chr1	2828658	C	T	16	51	67	0.76	16	33	49	0.67	-0.09
Chr1	2828810	C	A	43	15	58	0.26	25	12	37	0.32	0.06
Chr1	3077025	A	G	19	65	84	0.77	19	73	92	0.79	0.02
Chr1	3219284	T	C	12	10	22	0.45	10	7	17	0.41	-0.04
Chr1	3219314	T	C	16	12	28	0.43	10	10	20	0.5	0.07
Chr1	3219422	T	A	14	10	24	0.42	21	9	30	0.3	-0.12
Chr1	3219451	T	C	15	10	25	0.4	20	4	24	0.17	-0.23
Chr1	3219468	T	C	10	7	17	0.41	20	6	26	0.23	-0.18
Chr1	3219470	A	C	10	7	17	0.41	20	4	24	0.17	-0.24
Chr1	3219476	T	C	8	7	15	0.47	22	4	26	0.15	-0.32
Chr1	3219480	G	A	7	5	12	0.42	20	4	24	0.17	-0.25
Chr1	3219481	A	G	7	7	14	0.5	18	4	22	0.18	-0.32
Chr1	3219498	G	GA	7	8	15	0.53	11	3	14	0.21	-0.32
Chr1	3219513	A	G	7	11	18	0.61	10	9	19	0.47	-0.14
Chr1	3219556	GA	G	14	10	24	0.42	9	2	11	0.18	-0.24
Chr1	3219576	T	C	14	11	25	0.44	8	5	13	0.38	-0.06
Chr1	3219623	C	T	12	7	19	0.37	10	7	17	0.41	0.04
Chr1	3219640	G	A	13	5	18	0.28	13	7	20	0.35	0.07
Chr1	3219687	G	A	15	3	18	0.17	12	6	18	0.33	0.16
Chr1	3219694	A	G	11	6	17	0.35	9	8	17	0.47	0.12
Chr1	3219700	T	G	14	4	18	0.22	11	6	17	0.35	0.13
Chr1	3219725	G	A	8	8	16	0.5	8	8	16	0.5	0
Chr1	3246463	T	TG	21	5	26	0.19	18	8	26	0.31	0.12
Chr1	3246495	TTCTGCTCA	T	25	7	32	0.22	16	7	23	0.3	0.08
Chr1	3246510	A	G	25	9	34	0.26	16	8	24	0.33	0.07
Chr1	3246612	C	T	21	20	41	0.49	16	11	27	0.41	-0.08
Chr1	3246621	G	A	22	18	40	0.45	16	12	28	0.43	-0.02
Chr1	3246644	T	C	19	19	38	0.5	14	16	30	0.53	0.03
Chr1	3246723	C	CA	17	21	38	0.55	11	15	26	0.58	0.03
Chr1	3246769	A	C	20	21	41	0.51	12	19	31	0.61	0.1
Chr1	3246832	ATGTT	A	18	18	36	0.5	16	14	30	0.47	-0.03
Chr1	3246837	T	C	18	18	36	0.5	15	14	29	0.48	-0.02
Chr1	3246840	T	TG	18	18	36	0.5	15	14	29	0.48	-0.02
Chr1	3246866	C	G	20	19	39	0.49	13	15	28	0.54	0.05
Chr1	3246878	C	T	18	17	35	0.49	12	17	29	0.59	0.1
Chr1	3246884	T	C	17	17	34	0.5	12	15	27	0.56	0.06
Chr1	3246917	G	A	23	17	40	0.42	13	11	24	0.46	0.04
Chr1	3246929	AC	A	23	16	39	0.41	15	10	25	0.4	-0.01
Chr1	3246947	T	C	24	15	39	0.38	14	9	23	0.39	0.01
Chr1	3246980	GAA	G	23	6	29	0.21	19	8	27	0.3	0.09
Chr1	3247059	A	C	22	10	32	0.31	18	8	26	0.31	0
Chr1	3247130	C	T	22	11	33	0.33	13	7	20	0.35	0.02
Chr1	3394895	CT	C	22	9	31	0.29	15	16	31	0.52	0.23
Chr1	3394925	CT	C	16	213	229	0.93	10	196	206	0.95	0.02
Chr1	3394958	A	G	10	164	174	0.94	9	157	166	0.95	0.01
Chr1	3394966	A	T	10	3	13	0.23	7	4	11	0.36	0.13
Chr1	3439734	C	T	13	8	21	0.38	7	1	8	0.12	-0.26
Chr1	3439739	C	T	12	8	20	0.4	8	2	10	0.2	-0.2
Chr1	3439749	A	G	14	8	22	0.36	7	3	10	0.3	-0.06
Chr1	3439770	A	G	12	9	21	0.43	8	6	14	0.43	0
Chr1	3439774	G	A	12	9	21	0.43	10	6	16	0.38	-0.05
Chr1	3439779	C	T	13	9	22	0.41	14	6	20	0.3	-0.11
Chr1	3439788	G	A	14	10	24	0.42	15	6	21	0.29	-0.13
Chr1	3439801	A	G	14	12	26	0.46	16	6	22	0.27	-0.19
Chr1	3439802	T	G	15	11	26	0.42	16	6	22	0.27	-0.15
Chr1	3439836	C	T	14	11	25	0.44	15	6	21	0.29	-0.15
Chr1	3439858	T	C	12	12	24	0.5	17	6	23	0.26	-0.24
Chr1	3439867	T	C	13	11	24	0.46	17	7	24	0.29	-0.17
Chr1	3439871	C	T	13	11	24	0.46	17	7	24	0.29	-0.17
Chr1	3439887	T	C	12	8	20	0.4	16	6	22	0.27	-0.13
Chr1	3439931	T	C	11	6	17	0.35	15	2	17	0.12	-0.23
Chr1	3439938	G	A	10	6	16	0.38	15	2	17	0.12	-0.26
Chr1	3439947	G	T	10	6	16	0.38	13	4	17	0.24	-0.14
Chr1	3439957	G	A	11	5	16	0.31	12	4	16	0.25	-0.06
Chr1	3439969	G	T	11	5	16	0.31	12	3	15	0.2	-0.11
Chr1	3439970	A	G	11	5	16	0.31	12	3	15	0.2	-0.11
Chr1	3439975	A	C	9	5	14	0.36	12	3	15	0.2	-0.16
Chr1	3439982	C	T	12	7	19	0.37	12	3	15	0.2	-0.17
Chr1	3439987	G	A	12	7	19	0.37	13	3	16	0.19	-0.18
Chr1	3439991	C	T	12	7	19	0.37	14	3	17	0.18	-0.19
Chr1	3439996	G	C	15	7	22	0.32	13	3	16	0.19	-0.13
Chr1	3440001	C	T	15	7	22	0.32	13	3	16	0.19	-0.13
Chr1	3440038	C	G	17	8	25	0.32	15	3	18	0.17	-0.15
Chr1	3440047	G	A	17	9	26	0.35	16	4	20	0.2	-0.15
Chr1	3440049	C	G	17	9	26	0.35	16	4	20	0.2	-0.15
Chr1	3440053	T	A	18	9	27	0.33	15	5	20	0.25	-0.08
Chr1	3440057	G	A	18	10	28	0.36	17	5	22	0.23	-0.13
Chr1	3440069	C	T	19	10	29	0.34	13	5	18	0.28	-0.06
Chr1	3440077	G	A	19	10	29	0.34	12	5	17	0.29	-0.05
Chr1	3440163	G	A	16	7	23	0.3	15	6	21	0.29	-0.01
Chr1	3440185	A	G	18	6	24	0.25	14	6	20	0.3	0.05
Chr1	3636786	C	T	12	14	26	0.54	9	10	19	0.53	-0.01
Chr1	3636795	CT	C	13	9	22	0.41	10	4	14	0.29	-0.12
Chr1	3746283	G	A	13	6	19	0.32	20	3	23	0.13	-0.19
Chr1	3746289	A	G	16	7	23	0.3	18	3	21	0.14	-0.16
Chr1	3746314	G	A	17	8	25	0.32	21	5	26	0.19	-0.13
Chr1	3746320	G	GA	16	8	24	0.33	19	5	24	0.21	-0.12
Chr1	3969507	C	T	1	19	20	0.95	8	10	18	0.56	-0.39
Chr1	3970846	TAC	T	0	10	10	1	0	9	9	1	0
Chr1	4164778	G	T	13	4	17	0.24	8	4	12	0.33	0.09
Chr1	4165248	T	C	22	1	23	0.04	17	9	26	0.35	0.31
Chr1	4165250	A	T	22	1	23	0.04	17	9	26	0.35	0.31
Chr1	4165300	C	G	19	3	22	0.14	18	13	31	0.42	0.28
Chr1	4165308	G	A	18	4	22	0.18	22	13	35	0.37	0.19
Chr1	4165321	C	A	18	3	21	0.14	21	13	34	0.38	0.24
Chr1	4165325	C	T	20	3	23	0.13	22	13	35	0.37	0.24
Chr1	4165337	G	A	19	3	22	0.14	21	14	35	0.4	0.26
Chr1	4165350	C	T	21	3	24	0.12	20	12	32	0.38	0.26
Chr1	4165370	G	A	20	3	23	0.13	19	9	28	0.32	0.19
Chr1	4165376	C	T	18	3	21	0.14	16	9	25	0.36	0.22
Chr1	4165520	G	A	17	2	19	0.11	21	9	30	0.3	0.19
Chr1	4165529	T	C	17	2	19	0.11	21	10	31	0.32	0.21
Chr1	4165531	C	A	17	2	19	0.11	20	10	30	0.33	0.22
Chr1	4165544	G	A	18	4	22	0.18	17	11	28	0.39	0.21
Chr1	4165546	C	T	18	4	22	0.18	17	11	28	0.39	0.21
Chr1	4165554	G	A	18	4	22	0.18	17	11	28	0.39	0.21
Chr1	4165564	C	T	17	4	21	0.19	16	12	28	0.43	0.24
Chr1	4165571	C	G	17	5	22	0.23	16	13	29	0.45	0.22
Chr1	4165628	C	T	9	4	13	0.31	21	9	30	0.3	-0.01
Chr1	4282822	A	G	14	7	21	0.33	14	5	19	0.26	-0.07
Chr1	4282839	T	G	12	6	18	0.33	16	5	21	0.24	-0.09
Chr1	4300479	TG	T	6	3	9	0.33	3	7	10	0.7	0.37
Chr1	4606584	A	G	13	11	24	0.46	10	9	19	0.47	0.01
Chr1	4606585	C	T	13	11	24	0.46	10	10	20	0.5	0.04
Chr1	4648022	C	T	1	18	19	0.95	14	7	21	0.33	-0.62
Chr1	4653306	G	A	22	22	44	0.5	11	10	21	0.48	-0.02
Chr1	4653329	T	A	21	20	41	0.49	11	12	23	0.52	0.03
Chr1	4653333	TC	T	20	13	33	0.39	10	3	13	0.23	-0.16
Chr1	4653367	C	T	19	19	38	0.5	13	9	22	0.41	-0.09
Chr1	4653370	T	G	19	14	33	0.42	12	9	21	0.43	0.01
Chr1	4653394	C	T	15	12	27	0.44	14	6	20	0.3	-0.14
Chr1	5420958	A	G	0	15	15	1	0	13	13	1	0
Chr1	5535852	CT	C	0	14	14	1	0	9	9	1	0
Chr1	5585997	C	T	6	14	20	0.7	12	5	17	0.29	-0.41
Chr1	5742773	G	A	4	12	16	0.75	9	10	19	0.53	-0.22
Chr1	5792252	A	C	8	1	9	0.11	7	3	10	0.3	0.19
Chr1	5861849	C	A	1	12	13	0.92	0	14	14	1	0.08
Chr1	5967809	AT	A	0	18	18	1	0	17	17	1	0
Chr1	5992297	C	T	4	12	16	0.75	7	10	17	0.59	-0.16
Chr1	6340523	C	T	0	14	14	1	0	19	19	1	0
Chr1	6870319	T	G	19	9	28	0.32	22	5	27	0.19	-0.13
Chr1	6870320	T	C	19	9	28	0.32	22	6	28	0.21	-0.11
Chr1	6870505	T	C	19	10	29	0.34	17	13	30	0.43	0.09
Chr1	6870540	C	T	21	12	33	0.36	16	13	29	0.45	0.09
Chr1	6870572	A	G	24	12	36	0.33	18	12	30	0.4	0.07
Chr1	6870593	T	C	23	12	35	0.34	20	12	32	0.38	0.04
Chr1	6926892	C	CG	3	13	16	0.81	0	12	12	1	0.19
Chr1	7060502	A	T	0	23	23	1	0	12	12	1	0
Chr1	7228940	T	A	24	7	31	0.23	16	10	26	0.38	0.15
Chr1	7228948	T	C	24	7	31	0.23	15	11	26	0.42	0.19
Chr1	7229659	G	A	19	231	250	0.92	19	196	215	0.91	-0.01
Chr1	7229685	T	C	20	229	249	0.92	19	229	248	0.92	0
Chr1	7229691	A	G	19	231	250	0.92	19	231	250	0.92	0
Chr1	7229756	G	A	17	155	172	0.9	25	161	186	0.87	-0.03
Chr1	7333844	A	C	4	3	7	0.43	7	0	7	0	-0.43
Chr1	7763205	G	GT	3	87	90	0.97	6	64	70	0.91	-0.06
Chr1	7917377	A	C	19	15	34	0.44	15	17	32	0.53	0.09
Chr1	7917385	T	C	19	188	207	0.91	15	163	178	0.92	0.01
Chr1	7917470	T	C	17	233	250	0.93	10	240	250	0.96	0.03
Chr1	7917491	T	C	16	234	250	0.94	12	237	249	0.95	0.01
Chr1	7917630	T	C	12	238	250	0.95	7	241	248	0.97	0.02
Chr1	7917713	T	C	7	243	250	0.97	5	244	249	0.98	0.01
Chr1	7917782	A	T	12	213	225	0.95	4	222	226	0.98	0.03
Chr1	7917783	T	G	12	212	224	0.95	4	221	225	0.98	0.03
Chr1	7917849	T	G	16	8	24	0.33	9	12	21	0.57	0.24
Chr1	7918490	A	C	4	8	12	0.67	12	2	14	0.14	-0.53
Chr1	7991111	C	A	8	3	11	0.27	6	3	9	0.33	0.06
Chr1	7991129	ACTTATGCTAGAG	A	7	4	11	0.36	4	3	7	0.43	0.07
Chr1	7991151	G	A	7	3	10	0.3	13	3	16	0.19	-0.11
Chr1	7992315	T	C	7	2	9	0.22	7	4	11	0.36	0.14
Chr1	8431209	T	C	19	14	33	0.42	18	21	39	0.54	0.12
Chr1	8431217	A	G	23	14	37	0.38	20	22	42	0.52	0.14
Chr1	8431262	T	C	22	12	34	0.35	18	21	39	0.54	0.19
Chr1	8542128	TTC	T	22	3	25	0.12	12	6	18	0.33	0.21
Chr1	8542154	G	T	22	7	29	0.24	15	10	25	0.4	0.16
Chr1	8542165	C	T	22	10	32	0.31	16	10	26	0.38	0.07
Chr1	8542202	A	C	17	12	29	0.41	16	9	25	0.36	-0.05
Chr1	8542212	T	G	18	12	30	0.4	14	8	22	0.36	-0.04
Chr1	8542229	C	T	17	12	29	0.41	14	8	22	0.36	-0.05
Chr1	9544335	A	AC	1	6	7	0.86	0	8	8	1	0.14
Chr1	9616379	C	T	23	5	28	0.18	19	11	30	0.37	0.19
Chr1	9616531	T	C	14	13	27	0.48	25	13	38	0.34	-0.14
Chr1	9616595	C	T	12	10	22	0.45	20	9	29	0.31	-0.14
Chr1	9616608	A	G	13	8	21	0.38	21	8	29	0.28	-0.1
Chr1	9616620	G	T	16	8	24	0.33	21	5	26	0.19	-0.14
Chr1	9929514	G	A	10	7	17	0.41	12	9	21	0.43	0.02
Chr1	9929515	A	G	10	6	16	0.38	12	9	21	0.43	0.05
Chr1	9929529	C	T	11	13	24	0.54	16	9	25	0.36	-0.18
Chr1	9929530	A	G	12	13	25	0.52	16	9	25	0.36	-0.16
Chr1	9929545	TA	T	14	15	29	0.52	18	14	32	0.44	-0.08
Chr1	9929554	T	A	14	21	35	0.6	18	20	38	0.53	-0.07
Chr1	9929575	A	C	14	22	36	0.61	18	18	36	0.5	-0.11
Chr1	9929614	T	TTTAA	12	14	26	0.54	18	13	31	0.42	-0.12
Chr1	9929615	GC	G	12	11	23	0.48	18	10	28	0.36	-0.12
Chr1	9929625	C	T	13	19	32	0.59	18	15	33	0.45	-0.14
Chr1	9929627	C	T	13	19	32	0.59	18	15	33	0.45	-0.14
Chr1	9929641	G	A	12	18	30	0.6	18	13	31	0.42	-0.18
Chr1	9948350	C	G	21	12	33	0.36	23	4	27	0.15	-0.21
Chr1	9948358	C	T	22	12	34	0.35	24	4	28	0.14	-0.21
Chr1	9948362	G	A	18	12	30	0.4	23	4	27	0.15	-0.25
Chr1	9948366	C	T	19	12	31	0.39	24	4	28	0.14	-0.25
Chr1	9948367	T	C	19	12	31	0.39	24	4	28	0.14	-0.25
Chr1	9948415	C	T	14	7	21	0.33	24	3	27	0.11	-0.22
Chr1	9948420	C	T	14	8	22	0.36	23	3	26	0.12	-0.24
Chr1	10009334	T	A	0	24	24	1	0	19	19	1	0
Chr1	10062099	G	A	17	6	23	0.26	13	6	19	0.32	0.06
Chr1	10062105	G	A	17	8	25	0.32	12	6	18	0.33	0.01
Chr1	10062121	C	T	20	12	32	0.38	11	6	17	0.35	-0.03
Chr1	10062139	G	C	20	16	36	0.44	12	8	20	0.4	-0.04
Chr1	10062144	G	A	21	17	38	0.45	12	8	20	0.4	-0.05
Chr1	10062161	T	C	26	18	44	0.41	14	9	23	0.39	-0.02
Chr1	10062165	A	C	27	18	45	0.4	12	9	21	0.43	0.03
Chr1	10062187	A	AG	21	21	42	0.5	16	10	26	0.38	-0.12
Chr1	10062233	A	G	25	24	49	0.49	20	9	29	0.31	-0.18
Chr1	10062243	G	A	24	18	42	0.43	21	8	29	0.28	-0.15
Chr1	10062247	C	T	24	17	41	0.41	22	7	29	0.24	-0.17
Chr1	10062248	A	G	24	17	41	0.41	22	7	29	0.24	-0.17
Chr1	10062263	T	C	23	17	40	0.42	21	7	28	0.25	-0.17
Chr1	10062278	T	C	21	15	36	0.42	18	5	23	0.22	-0.2
Chr1	10062281	C	T	20	13	33	0.39	18	5	23	0.22	-0.17
Chr1	10062287	C	T	19	14	33	0.42	18	5	23	0.22	-0.2
Chr1	10062292	G	C	19	13	32	0.41	18	5	23	0.22	-0.19
Chr1	10062312	G	A	17	10	27	0.37	18	3	21	0.14	-0.23
Chr1	10062315	A	G	16	10	26	0.38	18	3	21	0.14	-0.24
Chr1	10062318	G	A	18	10	28	0.36	18	3	21	0.14	-0.22
Chr1	10062338	G	A	20	12	32	0.38	14	3	17	0.18	-0.2
Chr1	10062349	A	G	19	11	30	0.37	13	3	16	0.19	-0.18
Chr1	10062360	C	T	17	9	26	0.35	12	3	15	0.2	-0.15
Chr1	10062367	A	C	16	9	25	0.36	9	3	12	0.25	-0.11
Chr1	10062513	C	CTCTA	25	7	32	0.22	11	6	17	0.35	0.13
Chr1	10062514	A	G	25	7	32	0.22	11	6	17	0.35	0.13
Chr1	10062525	T	A	25	12	37	0.32	13	6	19	0.32	0
Chr1	10062529	C	T	25	12	37	0.32	13	7	20	0.35	0.03
Chr1	10062541	G	T	24	12	36	0.33	15	8	23	0.35	0.02
Chr1	10062546	A	T	23	12	35	0.34	16	8	24	0.33	-0.01
Chr1	10062551	G	T	24	12	36	0.33	18	8	26	0.31	-0.02
Chr1	10062553	A	C	24	12	36	0.33	19	8	27	0.3	-0.03
Chr1	10062594	A	G	26	13	39	0.33	20	10	30	0.33	0
Chr1	10062597	T	A	25	13	38	0.34	20	10	30	0.33	-0.01
Chr1	10062605	C	A	27	12	39	0.31	22	11	33	0.33	0.02
Chr1	10062621	C	T	24	11	35	0.31	24	9	33	0.27	-0.04
Chr1	10062633	G	A	21	9	30	0.3	25	9	34	0.26	-0.04
Chr1	10062635	T	A	21	9	30	0.3	25	8	33	0.24	-0.06
Chr1	10064581	T	C	22	5	27	0.19	14	9	23	0.39	0.2
Chr1	10064606	A	G	24	5	29	0.17	13	9	22	0.41	0.24
Chr1	10064616	A	G	25	5	30	0.17	15	9	24	0.38	0.21
Chr1	10064619	G	A	24	5	29	0.17	16	9	25	0.36	0.19
Chr1	10064661	G	A	22	5	27	0.19	18	13	31	0.42	0.23
Chr1	10064672	T	C	22	5	27	0.19	21	14	35	0.4	0.21
Chr1	10064679	G	A	21	5	26	0.19	22	15	37	0.41	0.22
Chr1	10064686	C	A	19	4	23	0.17	23	12	35	0.34	0.17
Chr1	10064695	A	G	21	4	25	0.16	22	12	34	0.35	0.19
Chr1	10064766	C	T	24	7	31	0.23	23	10	33	0.3	0.07
Chr1	10064837	G	A	26	12	38	0.32	16	8	24	0.33	0.01
Chr1	10064848	G	A	29	15	44	0.34	18	11	29	0.38	0.04
Chr1	10064869	G	A	28	14	42	0.33	16	13	29	0.45	0.12
Chr1	10064927	C	T	23	16	39	0.41	17	19	36	0.53	0.12
Chr1	10064955	G	A	23	15	38	0.39	24	21	45	0.47	0.08
Chr1	10064959	C	G	23	15	38	0.39	25	20	45	0.44	0.05
Chr1	10065011	G	A	12	17	29	0.59	19	17	36	0.47	-0.12
Chr1	10065027	C	T	13	16	29	0.55	16	12	28	0.43	-0.12
Chr1	10065109	T	A	15	19	34	0.56	8	15	23	0.65	0.09
Chr1	10065147	GC	G	15	16	31	0.52	15	14	29	0.48	-0.04
Chr1	10065153	C	T	15	17	32	0.53	17	14	31	0.45	-0.08
Chr1	10065155	T	G	15	17	32	0.53	17	14	31	0.45	-0.08
Chr1	10065164	A	G	13	17	30	0.57	19	17	36	0.47	-0.1
Chr1	10065213	G	A	11	15	26	0.58	17	12	29	0.41	-0.17
Chr1	10065228	A	G	10	16	26	0.62	18	13	31	0.42	-0.2
Chr1	10065273	A	G	8	11	19	0.58	18	13	31	0.42	-0.16
Chr1	10065298	A	T	9	9	18	0.5	16	9	25	0.36	-0.14
Chr1	10065301	A	G	9	8	17	0.47	15	9	24	0.38	-0.09
Chr1	10065316	T	C	9	8	17	0.47	13	8	21	0.38	-0.09
Chr1	10065327	C	G	11	7	18	0.39	13	7	20	0.35	-0.04
Chr1	10135477	T	TA	0	14	14	1	0	13	13	1	0
Chr1	10283231	G	A	0	13	13	1	0	14	14	1	0
Chr1	10501295	C	T	21	19	40	0.47	8	17	25	0.68	0.21
Chr1	10501361	T	C	27	18	45	0.4	14	16	30	0.53	0.13
Chr1	10501392	T	C	27	18	45	0.4	21	16	37	0.43	0.03
Chr1	10501472	C	T	23	21	44	0.48	15	20	35	0.57	0.09
Chr1	10502271	G	A	17	19	36	0.53	16	11	27	0.41	-0.12
Chr1	10502419	C	T	23	21	44	0.48	15	15	30	0.5	0.02
Chr1	10502868	A	T	15	16	31	0.52	14	17	31	0.55	0.03
Chr1	10503018	G	A	21	26	47	0.55	28	24	52	0.46	-0.09
Chr1	10503174	C	A	21	18	39	0.46	17	17	34	0.5	0.04
Chr1	10503191	T	C	20	19	39	0.49	18	16	34	0.47	-0.02
Chr1	10503196	G	T	20	18	38	0.47	17	17	34	0.5	0.03
Chr1	10503197	A	T	20	18	38	0.47	17	17	34	0.5	0.03
Chr1	10503570	C	T	15	24	39	0.62	23	18	41	0.44	-0.18
Chr1	10503676	G	A	22	23	45	0.51	18	20	38	0.53	0.02
Chr1	10503810	T	C	15	26	41	0.63	16	15	31	0.48	-0.15
Chr1	10504244	C	T	13	12	25	0.48	13	13	26	0.5	0.02
Chr1	10504324	G	C	6	16	22	0.73	11	12	23	0.52	-0.21
Chr1	10504364	A	G	8	14	22	0.64	15	8	23	0.35	-0.29
Chr1	10504418	G	A	9	12	21	0.57	14	11	25	0.44	-0.13
Chr1	10504449	G	A	10	11	21	0.52	11	14	25	0.56	0.04
Chr1	10546298	A	C	11	0	11	0	3	4	7	0.57	0.57
Chr1	10776006	T	TA	11	14	25	0.56	8	5	13	0.38	-0.18
Chr1	10836380	T	C	8	2	10	0.2	10	5	15	0.33	0.13
Chr1	10941559	G	T	14	7	21	0.33	17	3	20	0.15	-0.18
Chr1	10941707	T	C	10	19	29	0.66	9	17	26	0.65	-0.01
Chr1	10941779	T	C	8	14	22	0.64	10	9	19	0.47	-0.17
Chr1	10941857	T	C	6	8	14	0.57	9	9	18	0.5	-0.07
Chr1	10943563	T	G	18	21	39	0.54	9	10	19	0.53	-0.01
Chr1	11007412	TA	T	0	15	15	1	1	17	18	0.94	-0.06
Chr1	11108188	C	T	15	2	17	0.12	11	6	17	0.35	0.23
Chr1	11195294	T	C	20	92	112	0.82	19	81	100	0.81	-0.01
Chr1	11195319	T	C	19	125	144	0.87	21	120	141	0.85	-0.02
Chr1	11195336	A	G	15	146	161	0.91	18	132	150	0.88	-0.03
Chr1	11195410	A	G	18	145	163	0.89	13	116	129	0.9	0.01
Chr1	11195432	A	G	19	131	150	0.87	13	99	112	0.88	0.01
Chr1	11207651	T	A	16	5	21	0.24	18	9	27	0.33	0.09
Chr1	11207697	C	T	25	5	30	0.17	19	10	29	0.34	0.17
Chr1	11207703	C	T	24	5	29	0.17	17	10	27	0.37	0.2
Chr1	11207740	G	A	25	1	26	0.04	15	7	22	0.32	0.28
Chr1	11328722	A	G	13	3	16	0.19	6	3	9	0.33	0.14
Chr1	11328727	A	T	10	3	13	0.23	5	3	8	0.38	0.15
Chr1	11403484	C	G	12	2	14	0.14	5	3	8	0.38	0.24
Chr1	11493324	T	C	17	4	21	0.19	13	17	30	0.57	0.38
Chr1	11493337	CAACCGGGACTAAAGA	C	16	3	19	0.16	15	13	28	0.46	0.3
Chr1	11493379	C	T	16	10	26	0.38	17	17	34	0.5	0.12
Chr1	11493423	C	T	18	10	28	0.36	21	15	36	0.42	0.06
Chr1	11493456	C	T	17	10	27	0.37	19	16	35	0.46	0.09
Chr1	11493480	C	T	17	10	27	0.37	18	13	31	0.42	0.05
Chr1	11493504	A	T	17	5	22	0.23	15	12	27	0.44	0.21
Chr1	11493512	A	C	15	5	20	0.25	14	11	25	0.44	0.19
Chr1	11493523	A	C	14	4	18	0.22	13	9	22	0.41	0.19
Chr1	11493675	G	A	6	2	8	0.25	8	5	13	0.38	0.13
Chr1	11493883	GGCC	G	4	5	9	0.56	2	8	10	0.8	0.24
Chr1	11493902	G	A	5	6	11	0.55	2	10	12	0.83	0.28
Chr1	11493928	A	G	6	14	20	0.7	3	14	17	0.82	0.12
Chr1	11493952	T	G	6	19	25	0.76	3	14	17	0.82	0.06
Chr1	11493954	A	G	6	18	24	0.75	4	15	19	0.79	0.04
Chr1	11493959	G	T	6	17	23	0.74	5	14	19	0.74	0
Chr1	11493972	G	A	6	17	23	0.74	5	13	18	0.72	-0.02
Chr1	11493982	T	G	6	16	22	0.73	5	12	17	0.71	-0.02
Chr1	11494024	A	T	4	18	22	0.82	8	12	20	0.6	-0.22
Chr1	11494076	A	C	8	10	18	0.56	11	9	20	0.45	-0.11
Chr1	11494089	C	T	7	6	13	0.46	12	8	20	0.4	-0.06
Chr1	11494109	A	C	7	5	12	0.42	12	7	19	0.37	-0.05
Chr1	11496686	C	G	0	14	14	1	0	11	11	1	0
Chr1	11496691	C	A	0	14	14	1	0	11	11	1	0
Chr1	11496701	G	A	0	8	8	1	0	9	9	1	0
Chr1	11496819	A	T	0	10	10	1	0	7	7	1	0
Chr1	11496826	A	AT	0	10	10	1	0	7	7	1	0
Chr1	11503521	T	TA	0	22	22	1	0	16	16	1	0
Chr1	11508450	A	AT	0	17	17	1	0	20	20	1	0
Chr1	11508480	T	A	0	20	20	1	0	20	20	1	0
Chr1	11508485	T	TAAG	0	16	16	1	0	19	19	1	0
Chr1	11508486	G	A	0	15	15	1	1	18	19	0.95	-0.05
Chr1	11556027	C	G	22	1	23	0.04	10	6	16	0.38	0.34
Chr1	11556036	T	C	22	1	23	0.04	11	5	16	0.31	0.27
Chr1	11667838	C	T	13	10	23	0.43	9	16	25	0.64	0.21
Chr1	11667850	CTTAAGAGG	C	7	9	16	0.56	8	15	23	0.65	0.09
Chr1	12015727	T	A	31	10	41	0.24	15	8	23	0.35	0.11
Chr1	12015790	A	C	26	11	37	0.3	15	11	26	0.42	0.12
Chr1	12015861	T	C	30	9	39	0.23	20	14	34	0.41	0.18
Chr1	12026962	T	C	8	2	10	0.2	3	7	10	0.7	0.5
Chr1	12027289	A	G	6	2	8	0.25	3	4	7	0.57	0.32
Chr1	12027330	C	T	4	3	7	0.43	4	3	7	0.43	0
Chr1	12265870	G	A	12	7	19	0.37	14	3	17	0.18	-0.19
Chr1	12265876	G	A	11	8	19	0.42	13	3	16	0.19	-0.23
Chr1	12265903	T	C	15	7	22	0.32	13	2	15	0.13	-0.19
Chr1	12265904	A	G	16	7	23	0.3	13	2	15	0.13	-0.17
Chr1	12265973	G	A	24	7	31	0.23	7	3	10	0.3	0.07
Chr1	12266003	C	T	27	9	36	0.25	7	3	10	0.3	0.05
Chr1	12266013	T	C	28	8	36	0.22	7	3	10	0.3	0.08
Chr1	12266019	C	G	27	9	36	0.25	6	3	9	0.33	0.08
Chr1	12266028	C	T	27	8	35	0.23	8	4	12	0.33	0.1
Chr1	12266035	A	C	25	8	33	0.24	9	4	13	0.31	0.07
Chr1	12266048	AC	A	23	9	32	0.28	8	5	13	0.38	0.1
Chr1	12266072	T	G	19	10	29	0.34	14	5	19	0.26	-0.08
Chr1	12300265	G	T	12	1	13	0.08	6	5	11	0.45	0.37
Chr1	12419849	T	A	20	11	31	0.35	31	1	32	0.03	-0.32
Chr1	12419892	G	T	19	219	238	0.92	26	178	204	0.87	-0.05
Chr1	12419909	T	C	18	191	209	0.91	25	165	190	0.87	-0.04
Chr1	12419918	A	G	19	168	187	0.9	19	149	168	0.89	-0.01
Chr1	12419920	G	C	18	165	183	0.9	19	146	165	0.88	-0.02
Chr1	12471779	C	T	10	5	15	0.33	13	5	18	0.28	-0.05
Chr1	12471826	C	T	11	7	18	0.39	17	5	22	0.23	-0.16
Chr1	12471843	T	C	15	8	23	0.35	13	4	17	0.24	-0.11
Chr1	12472013	T	C	14	7	21	0.33	16	3	19	0.16	-0.17
Chr1	12716181	A	G	3	4	7	0.57	3	7	10	0.7	0.13
Chr1	12716272	T	C	2	5	7	0.71	4	4	8	0.5	-0.21
Chr1	12716288	G	A	3	5	8	0.62	5	3	8	0.38	-0.24
Chr1	12716453	G	A	2	12	14	0.86	5	7	12	0.58	-0.28
Chr1	12716465	C	T	2	11	13	0.85	5	7	12	0.58	-0.27
Chr1	12716518	C	T	3	6	9	0.67	7	3	10	0.3	-0.37
Chr1	12955778	C	G	16	14	30	0.47	22	12	34	0.35	-0.12
Chr1	13181054	C	T	16	7	23	0.3	14	5	19	0.26	-0.04
Chr1	13181199	A	G	16	5	21	0.24	13	6	19	0.32	0.08
Chr1	13181259	C	T	12	5	17	0.29	12	7	19	0.37	0.08
Chr1	13181263	T	A	13	6	19	0.32	12	7	19	0.37	0.05
Chr1	13181291	G	A	14	7	21	0.33	17	8	25	0.32	-0.01
Chr1	13181308	CCATCTCACAGAGGTCTA	C	12	6	18	0.33	16	6	22	0.27	-0.06
Chr1	13237496	T	G	7	3	10	0.3	6	6	12	0.5	0.2
Chr1	13336467	C	G	9	11	20	0.55	17	7	24	0.29	-0.26
Chr1	13561993	C	A	14	12	26	0.46	15	6	21	0.29	-0.17
Chr1	13561997	TA	T	14	8	22	0.36	15	6	21	0.29	-0.07
Chr1	13562019	G	GAAAAAATGATTGACAACATGCAA	17	8	25	0.32	19	8	27	0.3	-0.02
Chr1	13562226	C	A	15	11	26	0.42	16	8	24	0.33	-0.09
Chr1	13562249	C	T	13	12	25	0.48	16	12	28	0.43	-0.05
Chr1	13562272	T	A	10	12	22	0.55	16	15	31	0.48	-0.07
Chr1	13562282	T	C	10	11	21	0.52	14	14	28	0.5	-0.02
Chr1	13562328	G	A	11	10	21	0.48	16	15	31	0.48	0
Chr1	13562356	G	T	11	10	21	0.48	17	14	31	0.45	-0.03
Chr1	13562371	C	T	14	8	22	0.36	19	14	33	0.42	0.06
Chr1	13683585	A	G	8	4	12	0.33	12	1	13	0.08	-0.25
Chr1	13685628	TC	T	19	4	23	0.17	13	7	20	0.35	0.18
Chr1	13685650	G	T	18	8	26	0.31	14	10	24	0.42	0.11
Chr1	13685657	C	G	15	8	23	0.35	15	10	25	0.4	0.05
Chr1	13685660	GC	G	13	3	16	0.19	16	7	23	0.3	0.11
Chr1	13972556	T	C	21	10	31	0.32	15	1	16	0.06	-0.26
Chr1	13972601	T	C	20	11	31	0.35	16	2	18	0.11	-0.24
Chr1	13972609	C	T	19	12	31	0.39	15	2	17	0.12	-0.27
Chr1	13972613	T	C	18	12	30	0.4	15	2	17	0.12	-0.28
Chr1	13972675	C	T	18	9	27	0.33	15	1	16	0.06	-0.27
Chr1	13972751	C	T	20	9	29	0.31	11	6	17	0.35	0.04
Chr1	14005723	C	T	20	10	30	0.33	12	2	14	0.14	-0.19
Chr1	14005749	T	G	23	10	33	0.3	16	4	20	0.2	-0.1
Chr1	14005888	C	A	11	5	16	0.31	22	2	24	0.08	-0.23
Chr1	14007362	T	A	13	6	19	0.32	13	5	18	0.28	-0.04
Chr1	14007368	A	T	14	6	20	0.3	14	5	19	0.26	-0.04
Chr1	14007443	T	C	18	10	28	0.36	13	4	17	0.24	-0.12
Chr1	14007497	C	T	22	13	35	0.37	15	5	20	0.25	-0.12
Chr1	14007502	G	A	22	12	34	0.35	15	5	20	0.25	-0.1
Chr1	14162538	G	A	5	4	9	0.44	7	1	8	0.12	-0.32
Chr1	14194976	C	T	8	5	13	0.38	9	8	17	0.47	0.09
Chr1	14195555	AC	A	6	12	18	0.67	8	12	20	0.6	-0.07
Chr1	14195578	C	T	5	8	13	0.62	6	12	18	0.67	0.05
Chr1	14223603	T	C	16	14	30	0.47	14	15	29	0.52	0.05
Chr1	14223608	A	G	18	15	33	0.45	17	15	32	0.47	0.02
Chr1	14223629	C	A	18	17	35	0.49	20	18	38	0.47	-0.02
Chr1	14223630	T	C	18	17	35	0.49	20	18	38	0.47	-0.02
Chr1	14490271	A	T	7	4	11	0.36	9	3	12	0.25	-0.11
Chr1	14522857	T	TC	16	12	28	0.43	20	11	31	0.35	-0.08
Chr1	14606121	TTATATATA	T	0	14	14	1	0	15	15	1	0
Chr1	14700168	A	G	16	8	24	0.33	11	5	16	0.31	-0.02
Chr1	14700176	A	C	16	8	24	0.33	11	6	17	0.35	0.02
Chr1	14700180	C	T	15	8	23	0.35	12	6	18	0.33	-0.02
Chr1	14700181	A	G	15	8	23	0.35	12	6	18	0.33	-0.02
Chr1	14700198	G	A	13	8	21	0.38	12	7	19	0.37	-0.01
Chr1	14700208	C	T	12	8	20	0.4	13	7	20	0.35	-0.05
Chr1	14700244	A	G	7	5	12	0.42	12	6	18	0.33	-0.09
Chr1	14700424	C	T	17	6	23	0.26	12	6	18	0.33	0.07
Chr1	14700901	A	G	16	9	25	0.36	17	2	19	0.11	-0.25
Chr1	14700958	G	A	20	15	35	0.43	28	7	35	0.2	-0.23
Chr1	14700965	G	A	22	15	37	0.41	30	7	37	0.19	-0.22
Chr1	14700972	G	A	22	16	38	0.42	31	7	38	0.18	-0.24
Chr1	14700997	C	T	22	16	38	0.42	26	10	36	0.28	-0.14
Chr1	14701005	C	T	23	16	39	0.41	26	7	33	0.21	-0.2
Chr1	14701014	C	T	24	16	40	0.4	27	7	34	0.21	-0.19
Chr1	14701015	G	A	24	17	41	0.41	27	7	34	0.21	-0.2
Chr1	14701063	G	A	25	13	38	0.34	27	7	34	0.21	-0.13
Chr1	14701092	T	C	20	12	32	0.38	17	5	22	0.23	-0.15
Chr1	14701100	G	A	21	10	31	0.32	16	3	19	0.16	-0.16
Chr1	14701125	C	T	17	10	27	0.37	12	6	18	0.33	-0.04
Chr1	14701191	G	A	14	9	23	0.39	11	6	17	0.35	-0.04
Chr1	14701209	CT	C	15	9	24	0.38	11	3	14	0.21	-0.17
Chr1	14701223	C	T	18	9	27	0.33	10	4	14	0.29	-0.04
Chr1	14701229	G	T	18	8	26	0.31	13	4	17	0.24	-0.07
Chr1	14701233	C	T	18	8	26	0.31	15	4	19	0.21	-0.1
Chr1	14701245	G	A	21	8	29	0.28	13	7	20	0.35	0.07
Chr1	14742114	G	GC	3	4	7	0.57	3	6	9	0.67	0.1
Chr1	14840186	G	A	17	0	17	0	7	3	10	0.3	0.3
Chr1	14840192	G	A	16	0	16	0	7	3	10	0.3	0.3
Chr1	14840272	G	A	16	0	16	0	7	3	10	0.3	0.3
Chr1	14840273	A	G	16	0	16	0	7	3	10	0.3	0.3
Chr1	14856011	A	AACACTAAAC	0	18	18	1	0	10	10	1	0
Chr1	14937332	T	C	21	6	27	0.22	15	7	22	0.32	0.1
Chr1	15311587	G	A	17	4	21	0.19	18	8	26	0.31	0.12
Chr1	15311595	T	C	13	5	18	0.28	17	9	26	0.35	0.07
Chr1	15311604	G	A	11	5	16	0.31	15	10	25	0.4	0.09
Chr1	15311631	G	A	10	12	22	0.55	12	11	23	0.48	-0.07
Chr1	15311703	G	T	4	11	15	0.73	10	6	16	0.38	-0.35
Chr1	15311710	T	C	5	11	16	0.69	10	5	15	0.33	-0.36
Chr1	15311716	C	T	4	9	13	0.69	10	4	14	0.29	-0.4
Chr1	15311722	A	G	7	9	16	0.56	11	4	15	0.27	-0.29
Chr1	15311726	A	G	8	9	17	0.53	11	4	15	0.27	-0.26
Chr1	15311734	C	G	7	9	16	0.56	11	4	15	0.27	-0.29
Chr1	15311743	A	G	14	9	23	0.39	16	4	20	0.2	-0.19
Chr1	15311764	G	A	17	9	26	0.35	17	1	18	0.06	-0.29
Chr1	15311769	A	G	17	8	25	0.32	17	1	18	0.06	-0.26
Chr1	15311844	T	C	20	11	31	0.35	16	11	27	0.41	0.06
Chr1	15311853	T	C	18	11	29	0.38	16	12	28	0.43	0.05
Chr1	15311860	A	G	19	14	33	0.42	15	15	30	0.5	0.08
Chr1	15311865	G	A	20	14	34	0.41	15	15	30	0.5	0.09
Chr1	15311881	T	C	18	12	30	0.4	15	16	31	0.52	0.12
Chr1	15311882	G	A	17	12	29	0.41	14	16	30	0.53	0.12
Chr1	15311930	G	A	12	11	23	0.48	15	12	27	0.44	-0.04
Chr1	15311935	G	T	12	11	23	0.48	15	12	27	0.44	-0.04
Chr1	15311936	T	C	12	11	23	0.48	15	12	27	0.44	-0.04
Chr1	15311948	C	T	13	11	24	0.46	13	12	25	0.48	0.02
Chr1	15311972	T	C	13	10	23	0.43	19	11	30	0.37	-0.06
Chr1	15311988	T	C	16	7	23	0.3	19	9	28	0.32	0.02
Chr1	15311989	C	T	15	7	22	0.32	19	9	28	0.32	0
Chr1	15312011	A	G	11	5	16	0.31	22	7	29	0.24	-0.07
Chr1	15312034	G	A	11	6	17	0.35	21	7	28	0.25	-0.1
Chr1	15312048	C	T	11	7	18	0.39	22	9	31	0.29	-0.1
Chr1	15312054	C	T	11	8	19	0.42	23	10	33	0.3	-0.12
Chr1	15312066	G	A	12	9	21	0.43	22	9	31	0.29	-0.14
Chr1	15312118	G	A	14	7	21	0.33	15	10	25	0.4	0.07
Chr1	15312129	A	G	15	7	22	0.32	15	8	23	0.35	0.03
Chr1	15312132	C	T	15	7	22	0.32	14	8	22	0.36	0.04
Chr1	15312141	G	C	17	7	24	0.29	16	8	24	0.33	0.04
Chr1	15322378	G	A	18	3	21	0.14	10	5	15	0.33	0.19
Chr1	15322382	G	A	16	3	19	0.16	10	5	15	0.33	0.17
Chr1	15322385	G	A	15	3	18	0.17	10	6	16	0.38	0.21
Chr1	15322393	C	T	17	3	20	0.15	12	7	19	0.37	0.22
Chr1	15322402	T	C	18	3	21	0.14	11	7	18	0.39	0.25
Chr1	15322420	C	T	13	3	16	0.19	11	6	17	0.35	0.16
Chr1	15322423	C	T	13	3	16	0.19	11	6	17	0.35	0.16
Chr1	15322431	T	A	14	3	17	0.18	11	6	17	0.35	0.17
Chr1	15322442	A	T	16	5	21	0.24	12	7	19	0.37	0.13
Chr1	15478720	T	A	16	19	35	0.54	11	7	18	0.39	-0.15
Chr1	15478723	G	T	15	19	34	0.56	10	7	17	0.41	-0.15
Chr1	15478728	C	T	15	19	34	0.56	12	7	19	0.37	-0.19
Chr1	15530596	C	T	22	9	31	0.29	10	6	16	0.38	0.09
Chr1	15530660	G	A	20	13	33	0.39	17	9	26	0.35	-0.04
Chr1	15530664	A	G	20	13	33	0.39	17	9	26	0.35	-0.04
Chr1	15530673	T	C	21	14	35	0.4	17	8	25	0.32	-0.08
Chr1	15530692	T	C	24	16	40	0.4	16	10	26	0.38	-0.02
Chr1	15530693	A	G	24	16	40	0.4	16	11	27	0.41	0.01
Chr1	15530723	A	ATTTGTTACTTT	23	9	32	0.28	16	10	26	0.38	0.1
Chr1	15530747	C	T	20	10	30	0.33	19	12	31	0.39	0.06
Chr1	15530757	G	A	19	11	30	0.37	19	11	30	0.37	0
Chr1	15530849	G	T	18	15	33	0.45	21	8	29	0.28	-0.17
Chr1	15530854	GGAACCAAAAACA	G	19	11	30	0.37	23	6	29	0.21	-0.16
Chr1	15530897	GC	G	18	11	29	0.38	26	5	31	0.16	-0.22
Chr1	15530924	G	A	16	14	30	0.47	26	10	36	0.28	-0.19
Chr1	15530931	G	GA	18	8	26	0.31	25	6	31	0.19	-0.12
Chr1	15530982	G	A	16	11	27	0.41	23	14	37	0.38	-0.03
Chr1	15530989	T	C	18	10	28	0.36	23	14	37	0.38	0.02
Chr1	15531041	A	G	20	11	31	0.35	20	13	33	0.39	0.04
Chr1	15531045	T	C	20	11	31	0.35	17	12	29	0.41	0.06
Chr1	15531054	A	G	20	8	28	0.29	18	11	29	0.38	0.09
Chr1	15531057	C	T	20	8	28	0.29	18	10	28	0.36	0.07
Chr1	15531071	G	A	20	8	28	0.29	17	8	25	0.32	0.03
Chr1	15640307	A	G	0	21	21	1	0	11	11	1	0
Chr1	15661044	A	G	28	15	43	0.35	12	10	22	0.45	0.1
Chr1	15661100	G	A	29	24	53	0.45	9	11	20	0.55	0.1
Chr1	15661116	A	G	29	24	53	0.45	7	13	20	0.65	0.2
Chr1	15661171	G	A	26	24	50	0.48	9	15	24	0.62	0.14
Chr1	15661176	A	C	26	22	48	0.46	9	14	23	0.61	0.15
Chr1	15661182	C	G	26	22	48	0.46	9	14	23	0.61	0.15
Chr1	15661190	C	T	25	22	47	0.47	8	13	21	0.62	0.15
Chr1	15661221	C	T	31	19	50	0.38	13	13	26	0.5	0.12
Chr1	15661227	G	A	29	18	47	0.38	13	13	26	0.5	0.12
Chr1	15661237	C	T	30	17	47	0.36	13	11	24	0.46	0.1
Chr1	15661259	A	G	28	15	43	0.35	13	9	22	0.41	0.06
Chr1	15661275	G	A	31	14	45	0.31	13	6	19	0.32	0.01
Chr1	15661294	TG	T	28	10	38	0.26	12	7	19	0.37	0.11
Chr1	15661333	G	A	25	11	36	0.31	12	10	22	0.45	0.14
Chr1	15661341	G	A	26	11	37	0.3	13	10	23	0.43	0.13
Chr1	15661359	G	A	25	11	36	0.31	10	8	18	0.44	0.13
Chr1	15661362	A	G	25	10	35	0.29	10	8	18	0.44	0.15
Chr1	15661394	A	G	24	9	33	0.27	13	10	23	0.43	0.16
Chr1	15661418	A	G	24	9	33	0.27	15	11	26	0.42	0.15
Chr1	15661423	G	A	23	8	31	0.26	15	11	26	0.42	0.16
Chr1	15661425	A	ATC	22	5	27	0.19	14	9	23	0.39	0.2
Chr1	15661458	A	G	24	6	30	0.2	17	8	25	0.32	0.12
Chr1	15865309	A	G	19	16	35	0.46	18	18	36	0.5	0.04
Chr1	15865316	G	A	18	10	28	0.36	18	16	34	0.47	0.11
Chr1	15865318	T	A	19	11	30	0.37	16	15	31	0.48	0.11
Chr1	15865328	G	T	18	12	30	0.4	18	16	34	0.47	0.07
Chr1	15865396	T	G	20	16	36	0.44	20	13	33	0.39	-0.05
Chr1	15865548	CAA	C	14	11	25	0.44	18	10	28	0.36	-0.08
Chr1	15865552	T	TCG	14	11	25	0.44	19	10	29	0.34	-0.1
Chr1	15865568	T	C	15	12	27	0.44	20	11	31	0.35	-0.09
Chr1	15915827	T	G	17	8	25	0.32	14	10	24	0.42	0.1
Chr1	15915837	A	C	19	8	27	0.3	11	10	21	0.48	0.18
Chr1	15915842	A	G	20	8	28	0.29	11	10	21	0.48	0.19
Chr1	15915845	C	T	20	8	28	0.29	12	10	22	0.45	0.16
Chr1	15915849	A	C	21	8	29	0.28	12	10	22	0.45	0.17
Chr1	15915857	G	A	21	11	32	0.34	13	12	25	0.48	0.14
Chr1	15917097	GT	G	0	16	16	1	1	14	15	0.93	-0.07
Chr1	15921806	T	G	29	73	102	0.72	22	71	93	0.76	0.04
Chr1	15931894	T	TC	0	23	23	1	0	11	11	1	0
Chr1	16043556	T	A	6	6	12	0.5	10	1	11	0.09	-0.41
Chr1	16145971	A	C	14	16	30	0.53	19	13	32	0.41	-0.12
Chr1	16145974	C	T	14	14	28	0.5	18	13	31	0.42	-0.08
Chr1	16145976	A	G	14	14	28	0.5	18	13	31	0.42	-0.08
Chr1	16145980	G	A	14	14	28	0.5	18	13	31	0.42	-0.08
Chr1	16145995	A	G	16	14	30	0.47	18	11	29	0.38	-0.09
Chr1	16145999	C	T	15	13	28	0.46	18	11	29	0.38	-0.08
Chr1	16146004	T	C	16	13	29	0.45	18	11	29	0.38	-0.07
Chr1	16146010	C	T	17	13	30	0.43	18	8	26	0.31	-0.12
Chr1	16146013	T	G	16	13	29	0.45	18	8	26	0.31	-0.14
Chr1	16146027	A	T	15	15	30	0.5	16	8	24	0.33	-0.17
Chr1	16146045	C	T	16	10	26	0.38	14	7	21	0.33	-0.05
Chr1	16146271	G	A	19	3	22	0.14	17	8	25	0.32	0.18
Chr1	16146277	C	T	21	3	24	0.12	19	8	27	0.3	0.18
Chr1	16146299	T	C	23	6	29	0.21	16	11	27	0.41	0.2
Chr1	16146306	C	A	23	6	29	0.21	14	11	25	0.44	0.23
Chr1	16146325	A	G	20	5	25	0.2	14	9	23	0.39	0.19
Chr1	16146335	G	C	20	5	25	0.2	14	9	23	0.39	0.19
Chr1	16146356	A	G	21	8	29	0.28	13	7	20	0.35	0.07
Chr1	16146365	G	A	25	8	33	0.24	12	8	20	0.4	0.16
Chr1	16146403	G	A	21	7	28	0.25	11	8	19	0.42	0.17
Chr1	16146410	G	C	22	7	29	0.24	10	7	17	0.41	0.17
Chr1	16146414	T	C	22	7	29	0.24	13	6	19	0.32	0.08
Chr1	16146415	C	T	24	7	31	0.23	13	6	19	0.32	0.09
Chr1	16146424	G	A	22	7	29	0.24	11	6	17	0.35	0.11
Chr1	16148143	G	A	15	7	22	0.32	23	1	24	0.04	-0.28
Chr1	16148148	G	A	16	7	23	0.3	23	1	24	0.04	-0.26
Chr1	16148151	T	G	16	7	23	0.3	23	1	24	0.04	-0.26
Chr1	16148178	A	T	15	9	24	0.38	22	4	26	0.15	-0.23
Chr1	16148182	G	T	16	9	25	0.36	20	4	24	0.17	-0.19
Chr1	16148184	T	A	16	9	25	0.36	20	4	24	0.17	-0.19
Chr1	16148375	G	A	17	13	30	0.43	15	9	24	0.38	-0.05
Chr1	16148382	A	G	17	13	30	0.43	16	10	26	0.38	-0.05
Chr1	16148419	G	A	23	17	40	0.42	17	13	30	0.43	0.01
Chr1	16148458	A	T	21	19	40	0.47	15	11	26	0.42	-0.05
Chr1	16148467	C	T	22	19	41	0.46	12	12	24	0.5	0.04
Chr1	16148473	T	C	21	18	39	0.46	12	12	24	0.5	0.04
Chr1	16148480	G	A	21	17	38	0.45	12	13	25	0.52	0.07
Chr1	16148491	C	T	22	17	39	0.44	13	12	25	0.48	0.04
Chr1	16148503	A	C	23	12	35	0.34	13	9	22	0.41	0.07
Chr1	16247408	GTTATTATTATTA	G	0	7	7	1	0	8	8	1	0
Chr1	16252233	C	A	15	12	27	0.44	22	6	28	0.21	-0.23
Chr1	16252250	G	C	14	12	26	0.46	21	6	27	0.22	-0.24
Chr1	16252287	A	G	18	13	31	0.42	18	5	23	0.22	-0.2
Chr1	16252305	G	A	19	8	27	0.3	15	5	20	0.25	-0.05
Chr1	16254227	G	A	15	11	26	0.42	18	4	22	0.18	-0.24
Chr1	16254381	A	G	18	9	27	0.33	11	8	19	0.42	0.09
Chr1	16254519	A	G	11	17	28	0.61	17	9	26	0.35	-0.26
Chr1	16254525	A	G	10	17	27	0.63	16	8	24	0.33	-0.3
Chr1	16254624	G	A	16	11	27	0.41	19	10	29	0.34	-0.07
Chr1	16254699	T	C	16	10	26	0.38	19	7	26	0.27	-0.11
Chr1	16254706	G	GGTC	12	8	20	0.4	13	5	18	0.28	-0.12
Chr1	16254793	T	C	17	13	30	0.43	13	5	18	0.28	-0.15
Chr1	16254964	A	G	14	14	28	0.5	32	13	45	0.29	-0.21
Chr1	16254966	C	T	13	14	27	0.52	32	13	45	0.29	-0.23
Chr1	16255163	C	T	15	14	29	0.48	17	9	26	0.35	-0.13
Chr1	16255305	C	T	14	24	38	0.63	21	19	40	0.47	-0.16
Chr1	16255322	T	C	13	23	36	0.64	22	17	39	0.44	-0.2
Chr1	16255352	G	A	16	19	35	0.54	20	20	40	0.5	-0.04
Chr1	16255378	G	A	21	15	36	0.42	19	18	37	0.49	0.07
Chr1	16255750	T	A	15	13	28	0.46	17	8	25	0.32	-0.14
Chr1	16256024	A	C	13	9	22	0.41	12	9	21	0.43	0.02
Chr1	16354157	T	C	19	8	27	0.3	12	3	15	0.2	-0.1
Chr1	16354207	T	A	23	11	34	0.32	13	6	19	0.32	0
Chr1	16354259	C	T	21	10	31	0.32	8	6	14	0.43	0.11
Chr1	16354271	A	G	20	9	29	0.31	8	6	14	0.43	0.12
Chr1	16354294	C	CA	17	10	27	0.37	10	6	16	0.38	0.01
Chr1	16354370	T	C	15	12	27	0.44	14	3	17	0.18	-0.26
Chr1	16354387	A	G	15	13	28	0.46	18	2	20	0.1	-0.36
Chr1	16354410	T	C	14	11	25	0.44	19	2	21	0.1	-0.34
Chr1	16354576	C	T	13	9	22	0.41	18	4	22	0.18	-0.23
Chr1	16354587	C	T	14	9	23	0.39	20	6	26	0.23	-0.16
Chr1	16354597	A	G	16	10	26	0.38	20	8	28	0.29	-0.09
Chr1	16354651	A	G	22	9	31	0.29	16	8	24	0.33	0.04
Chr1	16354653	C	T	23	9	32	0.28	16	8	24	0.33	0.05
Chr1	16354669	T	C	25	6	31	0.19	16	8	24	0.33	0.14
Chr1	16354673	A	T	25	6	31	0.19	16	7	23	0.3	0.11
Chr1	16354684	T	C	26	5	31	0.16	15	7	22	0.32	0.16
Chr1	16354686	G	A	26	5	31	0.16	15	7	22	0.32	0.16
Chr1	16368273	G	A	13	6	19	0.32	28	10	38	0.26	-0.06
Chr1	16368278	G	A	10	7	17	0.41	28	10	38	0.26	-0.15
Chr1	16368282	G	A	10	7	17	0.41	26	10	36	0.28	-0.13
Chr1	16368287	G	A	10	7	17	0.41	25	10	35	0.29	-0.12
Chr1	16368295	T	C	11	9	20	0.45	23	10	33	0.3	-0.15
Chr1	16368296	G	A	11	10	21	0.48	23	11	34	0.32	-0.16
Chr1	16368309	T	G	10	12	22	0.55	20	12	32	0.38	-0.17
Chr1	16368316	A	G	11	12	23	0.52	18	13	31	0.42	-0.1
Chr1	16368318	C	T	10	12	22	0.55	17	13	30	0.43	-0.12
Chr1	16368332	T	A	9	12	21	0.57	16	13	29	0.45	-0.12
Chr1	16368333	C	A	10	12	22	0.55	15	13	28	0.46	-0.09
Chr1	16368342	G	A	10	12	22	0.55	15	14	29	0.48	-0.07
Chr1	16368392	G	C	11	14	25	0.56	10	10	20	0.5	-0.06
Chr1	16368413	T	C	15	13	28	0.46	8	7	15	0.47	0.01
Chr1	16368429	G	A	18	10	28	0.36	8	5	13	0.38	0.02
Chr1	16368434	A	G	17	10	27	0.37	9	5	14	0.36	-0.01
Chr1	16368561	AGT	A	14	7	21	0.33	23	3	26	0.12	-0.21
Chr1	16368571	G	A	13	8	21	0.38	25	3	28	0.11	-0.27
Chr1	16368582	A	G	14	7	21	0.33	24	3	27	0.11	-0.22
Chr1	16368602	C	T	11	8	19	0.42	23	3	26	0.12	-0.3
Chr1	16368611	T	G	11	7	18	0.39	23	2	25	0.08	-0.31
Chr1	16368613	C	T	11	7	18	0.39	23	2	25	0.08	-0.31
Chr1	16368630	A	G	11	7	18	0.39	23	3	26	0.12	-0.27
Chr1	16368639	G	A	13	7	20	0.35	23	3	26	0.12	-0.23
Chr1	16412403	T	G	0	16	16	1	0	13	13	1	0
Chr1	16412404	T	A	0	16	16	1	0	13	13	1	0
Chr1	16575108	A	AC	2	6	8	0.75	1	6	7	0.86	0.11
Chr1	16725823	C	T	8	9	17	0.53	12	7	19	0.37	-0.16
Chr1	16740269	C	T	27	7	34	0.21	12	10	22	0.45	0.24
Chr1	16740273	A	T	27	6	33	0.18	12	10	22	0.45	0.27
Chr1	16770892	CT	C	7	3	10	0.3	4	5	9	0.56	0.26
Chr1	16780029	A	T	31	13	44	0.3	25	16	41	0.39	0.09
Chr1	16780030	T	A	29	14	43	0.33	25	16	41	0.39	0.06
Chr1	16780217	T	C	21	21	42	0.5	14	16	30	0.53	0.03
Chr1	16780236	T	A	17	24	41	0.59	13	18	31	0.58	-0.01
Chr1	16780389	G	A	19	5	24	0.21	12	6	18	0.33	0.12
Chr1	16780392	A	T	19	6	25	0.24	15	7	22	0.32	0.08
Chr1	16780408	G	A	18	6	24	0.25	12	7	19	0.37	0.12
Chr1	16780414	A	G	20	5	25	0.2	11	7	18	0.39	0.19
Chr1	16780423	A	C	19	5	24	0.21	10	5	15	0.33	0.12
Chr1	16782344	T	A	19	11	30	0.37	20	5	25	0.2	-0.17
Chr1	16782417	A	T	19	8	27	0.3	21	6	27	0.22	-0.08
Chr1	16782438	T	G	18	10	28	0.36	23	8	31	0.26	-0.1
Chr1	16782594	C	A	31	16	47	0.34	30	17	47	0.36	0.02
Chr1	16782667	A	T	13	10	23	0.43	10	13	23	0.57	0.14
Chr1	16782676	T	C	2	21	23	0.91	2	18	20	0.9	-0.01
Chr1	16782677	G	A	4	19	23	0.83	4	15	19	0.79	-0.04
Chr1	16784509	G	A	12	29	41	0.71	16	26	42	0.62	-0.09
Chr1	16784593	CAAT	C	20	16	36	0.44	24	10	34	0.29	-0.15
Chr1	16813291	T	G	11	19	30	0.63	19	28	47	0.6	-0.03
Chr1	16817432	AT	A	23	9	32	0.28	10	5	15	0.33	0.05
Chr1	16819662	AT	A	21	13	34	0.38	21	19	40	0.47	0.09
Chr1	16828760	C	G	14	9	23	0.39	21	8	29	0.28	-0.11
Chr1	16828882	C	T	15	31	46	0.67	10	28	38	0.74	0.07
Chr1	16829129	C	G	16	67	83	0.81	18	58	76	0.76	-0.05
Chr1	16829413	G	A	22	9	31	0.29	22	11	33	0.33	0.04
Chr1	16829438	T	G	12	14	26	0.54	8	14	22	0.64	0.1
Chr1	16848620	CA	C	16	13	29	0.45	17	17	34	0.5	0.05
Chr1	16849108	CA	C	17	160	177	0.9	21	144	165	0.87	-0.03
Chr1	16849127	T	TG	24	160	184	0.87	25	143	168	0.85	-0.02
Chr1	16849140	A	G	26	210	236	0.89	21	220	241	0.91	0.02
Chr1	16849884	A	G	11	29	40	0.72	23	13	36	0.36	-0.36
Chr1	16849909	A	T	12	22	34	0.65	23	14	37	0.38	-0.27
Chr1	16849916	T	C	11	22	33	0.67	20	14	34	0.41	-0.26
Chr1	16849985	A	C	14	14	28	0.5	17	9	26	0.35	-0.15
Chr1	16849990	A	T	14	14	28	0.5	17	9	26	0.35	-0.15
Chr1	16850030	A	T	15	11	26	0.42	14	9	23	0.39	-0.03
Chr1	16850034	T	C	14	10	24	0.42	13	9	22	0.41	-0.01
Chr1	16850039	T	G	13	10	23	0.43	16	7	23	0.3	-0.13
Chr1	16850041	G	A	15	10	25	0.4	14	7	21	0.33	-0.07
Chr1	16850042	T	TG	14	6	20	0.3	15	6	21	0.29	-0.01
Chr1	16850058	C	G	14	6	20	0.3	13	5	18	0.28	-0.02
Chr1	16851110	A	G	19	16	35	0.46	12	22	34	0.65	0.19
Chr1	16851199	A	G	17	26	43	0.6	13	19	32	0.59	-0.01
Chr1	16851494	TA	T	20	7	27	0.26	16	8	24	0.33	0.07
Chr1	16851496	A	G	18	9	27	0.33	16	9	25	0.36	0.03
Chr1	16851529	A	C	18	6	24	0.25	18	14	32	0.44	0.19
Chr1	16851966	G	T	14	52	66	0.79	14	56	70	0.8	0.01
Chr1	16852422	C	CCCAATACACT	21	18	39	0.46	16	16	32	0.5	0.04
Chr1	16852424	T	C	18	19	37	0.51	19	15	34	0.44	-0.07
Chr1	16852447	G	C	40	21	61	0.34	25	14	39	0.36	0.02
Chr1	16852475	T	C	68	24	92	0.26	31	18	49	0.37	0.11
Chr1	16852570	A	T	55	46	101	0.46	27	41	68	0.6	0.14
Chr1	16852624	T	G	36	43	79	0.54	36	41	77	0.53	-0.01
Chr1	16852766	G	A	35	49	84	0.58	30	47	77	0.61	0.03
Chr1	16852939	C	T	18	60	78	0.77	20	52	72	0.72	-0.05
Chr1	16853414	C	T	125	118	243	0.49	114	126	240	0.53	0.04
Chr1	16853456	C	T	150	92	242	0.38	134	110	244	0.45	0.07
Chr1	16853457	G	T	148	99	247	0.4	131	117	248	0.47	0.07
Chr1	16854688	C	CA	11	13	24	0.54	9	11	20	0.55	0.01
Chr1	16855008	C	CA	11	7	18	0.39	11	1	12	0.08	-0.31
Chr1	16861140	T	C	3	20	23	0.87	0	15	15	1	0.13
Chr1	16861150	T	C	3	23	26	0.88	1	20	21	0.95	0.07
Chr1	16864318	TA	T	26	9	35	0.26	18	9	27	0.33	0.07
Chr1	16866584	GT	G	73	33	106	0.31	69	33	102	0.32	0.01
Chr1	16866712	A	G	38	17	55	0.31	33	19	52	0.37	0.06
Chr1	16866741	ACG	A	26	5	31	0.16	14	15	29	0.52	0.36
Chr1	16866747	C	G	23	14	37	0.38	11	26	37	0.7	0.32
Chr1	16867027	A	C	12	10	22	0.45	15	14	29	0.48	0.03
Chr1	16877179	AC	A	0	8	8	1	1	6	7	0.86	-0.14
Chr1	16877973	C	G	1	14	15	0.93	0	25	25	1	0.07
Chr1	16878124	GT	G	31	18	49	0.37	33	20	53	0.38	0.01
Chr1	16878723	G	A	22	11	33	0.33	19	10	29	0.34	0.01
Chr1	16879747	GT	G	61	48	109	0.44	56	47	103	0.46	0.02
Chr1	16880310	G	A	15	32	47	0.68	13	13	26	0.5	-0.18
Chr1	16880315	T	G	18	30	48	0.62	13	16	29	0.55	-0.07
Chr1	16880685	A	G	23	44	67	0.66	19	45	64	0.7	0.04
Chr1	16880782	T	C	19	12	31	0.39	9	30	39	0.77	0.38
Chr1	16880784	A	T	18	13	31	0.42	10	29	39	0.74	0.32
Chr1	16880787	C	T	17	12	29	0.41	7	30	37	0.81	0.4
Chr1	16880793	G	A	26	9	35	0.26	16	22	38	0.58	0.32
Chr1	16880796	A	T	24	10	34	0.29	14	27	41	0.66	0.37
Chr1	16880811	T	G	22	20	42	0.48	11	30	41	0.73	0.25
Chr1	16880909	A	G	13	28	41	0.68	11	22	33	0.67	-0.01
Chr1	16880934	C	G	41	8	49	0.16	26	11	37	0.3	0.14
Chr1	16880940	T	G	23	30	53	0.57	14	21	35	0.6	0.03
Chr1	16881185	T	C	14	29	43	0.67	11	22	33	0.67	0
Chr1	16881268	C	A	34	46	80	0.57	31	41	72	0.57	0
Chr1	16881275	T	C	16	62	78	0.79	16	53	69	0.77	-0.02
Chr1	16881416	T	C	17	61	78	0.78	9	37	46	0.8	0.02
Chr1	16881518	G	A	16	23	39	0.59	18	18	36	0.5	-0.09
Chr1	16881642	T	G	19	18	37	0.49	14	24	38	0.63	0.14
Chr1	16881930	C	A	14	10	24	0.42	17	13	30	0.43	0.01
Chr1	16881977	T	C	17	7	24	0.29	15	9	24	0.38	0.09
Chr1	16882071	T	A	16	15	31	0.48	15	12	27	0.44	-0.04
Chr1	16882294	C	CTCG	10	15	25	0.6	14	12	26	0.46	-0.14
Chr1	16882611	G	A	23	23	46	0.5	13	12	25	0.48	-0.02
Chr1	16882637	G	A	23	24	47	0.51	13	14	27	0.52	0.01
Chr1	16882713	A	G	19	20	39	0.51	17	12	29	0.41	-0.1
Chr1	16882916	C	A	21	18	39	0.46	13	14	27	0.52	0.06
Chr1	16882918	C	A	21	19	40	0.47	12	14	26	0.54	0.07
Chr1	16882943	A	G	21	20	41	0.49	11	13	24	0.54	0.05
Chr1	16882988	A	G	14	17	31	0.55	13	11	24	0.46	-0.09
Chr1	16883039	T	C	16	16	32	0.5	14	11	25	0.44	-0.06
Chr1	16883199	G	A	22	43	65	0.66	13	38	51	0.75	0.09
Chr1	16883239	C	G	18	37	55	0.67	12	33	45	0.73	0.06
Chr1	16883267	G	GA	20	9	29	0.31	25	11	36	0.31	0
Chr1	16883741	GT	G	31	34	65	0.52	30	40	70	0.57	0.05
Chr1	16883896	G	C	19	7	26	0.27	11	8	19	0.42	0.15
Chr1	16891207	A	AT	57	73	130	0.56	51	74	125	0.59	0.03
Chr1	16891300	G	GC	39	48	87	0.55	56	29	85	0.34	-0.21
Chr1	16891316	GT	G	50	41	91	0.45	59	20	79	0.25	-0.2
Chr1	16893906	GT	G	21	10	31	0.32	26	9	35	0.26	-0.06
Chr1	16896936	T	A	20	16	36	0.44	15	11	26	0.42	-0.02
Chr1	16898466	A	G	19	60	79	0.76	18	39	57	0.68	-0.08
Chr1	16898849	G	T	37	57	94	0.61	29	27	56	0.48	-0.13
Chr1	16900208	C	A	15	16	31	0.52	14	9	23	0.39	-0.13
Chr1	16900462	C	T	44	29	73	0.4	42	17	59	0.29	-0.11
Chr1	16900500	T	C	18	34	52	0.65	12	31	43	0.72	0.07
Chr1	16900502	G	C	17	36	53	0.68	12	34	46	0.74	0.06
Chr1	16900508	G	T	35	27	62	0.44	17	31	48	0.65	0.21
Chr1	16900518	T	C	41	28	69	0.41	14	31	45	0.69	0.28
Chr1	16900524	T	C	43	24	67	0.36	26	20	46	0.43	0.07
Chr1	16900564	G	T	45	27	72	0.38	39	20	59	0.34	-0.04
Chr1	16900660	A	T	30	26	56	0.46	18	19	37	0.51	0.05
Chr1	16900872	G	A	16	3	19	0.16	7	4	11	0.36	0.2
Chr1	16900881	G	C	17	3	20	0.15	7	4	11	0.36	0.21
Chr1	16901046	T	C	20	5	25	0.2	8	10	18	0.56	0.36
Chr1	16901083	A	T	22	6	28	0.21	7	7	14	0.5	0.29
Chr1	16901197	T	A	21	79	100	0.79	12	64	76	0.84	0.05
Chr1	16901287	A	G	19	133	152	0.88	10	112	122	0.92	0.04
Chr1	16901328	T	C	71	86	157	0.55	62	58	120	0.48	-0.07
Chr1	16901345	T	A	76	76	152	0.5	71	51	122	0.42	-0.08
Chr1	16901387	A	AT	63	54	117	0.46	59	39	98	0.4	-0.06
Chr1	16901484	C	T	19	104	123	0.85	20	79	99	0.8	-0.05
Chr1	16901487	A	G	19	106	125	0.85	19	77	96	0.8	-0.05
Chr1	16901622	A	C	91	52	143	0.36	72	54	126	0.43	0.07
Chr1	16901667	G	A	91	42	133	0.32	68	46	114	0.4	0.08
Chr1	16901948	A	G	19	88	107	0.82	20	56	76	0.74	-0.08
Chr1	16911683	C	G	38	11	49	0.22	31	17	48	0.35	0.13
Chr1	16912050	A	G	47	24	71	0.34	38	23	61	0.38	0.04
Chr1	16912057	GT	G	16	36	52	0.69	15	33	48	0.69	0
Chr1	16912240	T	C	148	94	242	0.39	139	104	243	0.43	0.04
Chr1	16912359	C	G	169	64	233	0.27	154	75	229	0.33	0.06
Chr1	16912399	C	G	89	67	156	0.43	80	61	141	0.43	0
Chr1	16912404	G	A	62	75	137	0.55	53	79	132	0.6	0.05
Chr1	16912424	A	C	28	79	107	0.74	25	61	86	0.71	-0.03
Chr1	16912437	G	T	41	55	96	0.57	39	35	74	0.47	-0.1
Chr1	16914862	A	T	26	9	35	0.26	20	14	34	0.41	0.15
Chr1	16914876	A	G	24	16	40	0.4	20	18	38	0.47	0.07
Chr1	16915036	G	GT	13	9	22	0.41	19	7	26	0.27	-0.14
Chr1	16917556	A	C	13	6	19	0.32	11	10	21	0.48	0.16
Chr1	16917565	A	G	13	8	21	0.38	12	10	22	0.45	0.07
Chr1	16917572	T	A	13	13	26	0.5	14	13	27	0.48	-0.02
Chr1	16917577	A	C	14	13	27	0.48	13	14	27	0.52	0.04
Chr1	16917578	A	C	15	13	28	0.46	14	14	28	0.5	0.04
Chr1	16917596	G	GC	15	19	34	0.56	18	21	39	0.54	-0.02
Chr1	16917634	A	C	11	31	42	0.74	26	30	56	0.54	-0.2
Chr1	16917685	T	C	12	56	68	0.82	32	41	73	0.56	-0.26
Chr1	16917687	C	T	11	57	68	0.84	32	42	74	0.57	-0.27
Chr1	16917731	T	C	14	61	75	0.81	26	46	72	0.64	-0.17
Chr1	16917818	A	G	16	67	83	0.81	18	55	73	0.75	-0.06
Chr1	16917834	C	T	16	67	83	0.81	19	53	72	0.74	-0.07
Chr1	16917885	G	A	11	59	70	0.84	15	53	68	0.78	-0.06
Chr1	16917890	A	G	11	60	71	0.85	15	52	67	0.78	-0.07
Chr1	16918048	G	T	14	35	49	0.71	12	32	44	0.73	0.02
Chr1	16918049	C	T	12	35	47	0.74	13	32	45	0.71	-0.03
Chr1	16918094	C	G	22	36	58	0.62	14	36	50	0.72	0.1
Chr1	16918242	A	C	16	16	32	0.5	16	12	28	0.43	-0.07
Chr1	16918251	T	A	16	15	31	0.48	16	13	29	0.45	-0.03
Chr1	16918267	G	A	16	10	26	0.38	16	11	27	0.41	0.03
Chr1	16918270	G	A	16	10	26	0.38	16	11	27	0.41	0.03
Chr1	16918278	G	T	17	10	27	0.37	17	11	28	0.39	0.02
Chr1	16918280	C	T	17	10	27	0.37	17	11	28	0.39	0.02
Chr1	16918289	C	T	17	10	27	0.37	14	11	25	0.44	0.07
Chr1	16918306	A	T	21	10	31	0.32	14	11	25	0.44	0.12
Chr1	16918454	C	G	15	5	20	0.25	15	7	22	0.32	0.07
Chr1	16918574	A	G	13	22	35	0.63	20	20	40	0.5	-0.13
Chr1	16918745	G	T	19	28	47	0.6	18	22	40	0.55	-0.05
Chr1	16918747	C	T	19	28	47	0.6	18	22	40	0.55	-0.05
Chr1	16918756	C	T	16	29	45	0.64	19	25	44	0.57	-0.07
Chr1	16918757	A	C	15	29	44	0.66	18	26	44	0.59	-0.07
Chr1	16918784	A	G	12	52	64	0.81	19	40	59	0.68	-0.13
Chr1	16918826	T	C	13	44	57	0.77	14	44	58	0.76	-0.01
Chr1	16918828	A	C	13	43	56	0.77	14	43	57	0.75	-0.02
Chr1	16918863	G	T	32	37	69	0.54	29	30	59	0.51	-0.03
Chr1	16918903	T	C	18	47	65	0.72	17	41	58	0.71	-0.01
Chr1	16918950	A	G	16	42	58	0.72	15	35	50	0.7	-0.02
Chr1	16918993	A	G	30	33	63	0.52	23	26	49	0.53	0.01
Chr1	16919033	G	A	20	25	45	0.56	22	20	42	0.48	-0.08
Chr1	16919034	C	A	19	22	41	0.54	15	21	36	0.58	0.04
Chr1	16919044	T	G	13	31	44	0.7	15	24	39	0.62	-0.08
Chr1	16919070	A	G	25	16	41	0.39	26	11	37	0.3	-0.09
Chr1	16919216	A	G	12	7	19	0.37	13	9	22	0.41	0.04
Chr1	16919245	T	C	12	13	25	0.52	17	17	34	0.5	-0.02
Chr1	16919575	A	C	39	10	49	0.2	19	10	29	0.34	0.14
Chr1	16919634	T	C	28	13	41	0.32	15	9	24	0.38	0.06
Chr1	16919639	G	A	26	17	43	0.4	12	15	27	0.56	0.16
Chr1	16919648	G	A	27	15	42	0.36	14	14	28	0.5	0.14
Chr1	16919698	G	A	28	16	44	0.36	18	20	38	0.53	0.17
Chr1	16919721	G	C	25	14	39	0.36	15	20	35	0.57	0.21
Chr1	16919743	A	T	22	9	31	0.29	17	17	34	0.5	0.21
Chr1	16919748	A	G	19	9	28	0.32	16	17	33	0.52	0.2
Chr1	16920074	G	A	19	14	33	0.42	13	15	28	0.54	0.12
Chr1	16922766	A	C	23	75	98	0.77	18	52	70	0.74	-0.03
Chr1	16922780	A	C	65	49	114	0.43	57	46	103	0.45	0.02
Chr1	16922850	A	G	18	82	100	0.82	25	78	103	0.76	-0.06
Chr1	16922923	G	A	16	25	41	0.61	23	25	48	0.52	-0.09
Chr1	16923190	GT	G	32	18	50	0.36	18	14	32	0.44	0.08
Chr1	16923357	GT	G	42	25	67	0.37	37	20	57	0.35	-0.02
Chr1	16923587	C	G	25	26	51	0.51	13	22	35	0.63	0.12
Chr1	16923810	T	A	17	8	25	0.32	18	8	26	0.31	-0.01
Chr1	16928391	G	A	19	7	26	0.27	19	10	29	0.34	0.07
Chr1	16928444	G	A	23	8	31	0.26	10	13	23	0.57	0.31
Chr1	16929437	G	A	9	9	18	0.5	11	5	16	0.31	-0.19
Chr1	16931492	G	A	19	13	32	0.41	18	9	27	0.33	-0.08
Chr1	16931755	A	AT	13	15	28	0.54	16	7	23	0.3	-0.24
Chr1	16931799	C	T	12	11	23	0.48	13	6	19	0.32	-0.16
Chr1	16932620	C	T	15	9	24	0.38	18	14	32	0.44	0.06
Chr1	16932896	T	C	16	16	32	0.5	10	18	28	0.64	0.14
Chr1	16932910	C	T	12	16	28	0.57	10	16	26	0.62	0.05
Chr1	16933008	C	T	15	20	35	0.57	14	19	33	0.58	0.01
Chr1	16933329	A	G	19	21	40	0.53	14	14	28	0.5	-0.03
Chr1	16933344	G	A	20	20	40	0.5	16	13	29	0.45	-0.05
Chr1	16933789	A	T	17	27	44	0.61	17	17	34	0.5	-0.11
Chr1	16933815	T	C	16	30	46	0.65	14	16	30	0.53	-0.12
Chr1	16933866	C	T	17	30	47	0.64	20	15	35	0.43	-0.21
Chr1	16934057	A	G	24	16	40	0.4	13	19	32	0.59	0.19
Chr1	16934129	G	A	16	16	32	0.5	16	14	30	0.47	-0.03
Chr1	16934151	A	G	15	14	29	0.48	17	14	31	0.45	-0.03
Chr1	16934189	G	A	15	14	29	0.48	20	13	33	0.39	-0.09
Chr1	16934252	G	A	19	21	40	0.53	22	16	38	0.42	-0.11
Chr1	16934364	G	T	23	15	38	0.39	20	20	40	0.5	0.11
Chr1	16934574	G	A	32	16	48	0.33	14	19	33	0.58	0.25
Chr1	16934678	C	T	31	17	48	0.35	14	22	36	0.61	0.26
Chr1	16934710	A	T	30	13	43	0.3	18	20	38	0.53	0.23
Chr1	16934807	T	C	24	14	38	0.37	16	17	33	0.52	0.15
Chr1	16934961	C	T	23	11	34	0.32	17	19	36	0.53	0.21
Chr1	16935069	C	G	19	15	34	0.44	15	11	26	0.42	-0.02
Chr1	16935197	C	G	18	8	26	0.31	12	12	24	0.5	0.19
Chr1	16938715	G	T	7	6	13	0.46	8	2	10	0.2	-0.26
Chr1	16940160	CT	C	7	6	13	0.46	14	6	20	0.3	-0.16
Chr1	16940288	A	G	10	11	21	0.52	11	9	20	0.45	-0.07
Chr1	16940318	G	C	12	9	21	0.43	10	9	19	0.47	0.04
Chr1	16940829	T	C	27	11	38	0.29	18	8	26	0.31	0.02
Chr1	16940835	A	G	27	12	39	0.31	18	8	26	0.31	0
Chr1	16940903	A	G	25	13	38	0.34	18	7	25	0.28	-0.06
Chr1	16941096	T	A	23	12	35	0.34	12	18	30	0.6	0.26
Chr1	16941331	C	T	21	13	34	0.38	8	9	17	0.53	0.15
Chr1	16941407	G	T	14	15	29	0.52	15	12	27	0.44	-0.08
Chr1	16941497	A	AC	12	8	20	0.4	11	4	15	0.27	-0.13
Chr1	16941588	T	A	12	8	20	0.4	10	4	14	0.29	-0.11
Chr1	16941712	C	T	9	11	20	0.55	13	11	24	0.46	-0.09
Chr1	16942038	C	T	18	11	29	0.38	18	13	31	0.42	0.04
Chr1	16942094	A	C	20	15	35	0.43	13	10	23	0.43	0
Chr1	16942249	G	T	14	12	26	0.46	11	17	28	0.61	0.15
Chr1	16942369	G	A	11	21	32	0.66	7	17	24	0.71	0.05
Chr1	16943206	A	T	9	22	31	0.71	16	20	36	0.56	-0.15
Chr1	16943219	G	GGT	9	25	34	0.74	16	18	34	0.53	-0.21
Chr1	16943407	A	T	28	46	74	0.62	26	31	57	0.54	-0.08
Chr1	16943446	C	T	15	8	23	0.35	13	8	21	0.38	0.03
Chr1	16944340	T	C	16	12	28	0.43	14	9	23	0.39	-0.04
Chr1	16944366	T	G	13	11	24	0.46	16	4	20	0.2	-0.26
Chr1	16960758	G	A	14	12	26	0.46	8	11	19	0.58	0.12
Chr1	16960799	C	A	14	6	20	0.3	9	6	15	0.4	0.1
Chr1	16961096	T	C	13	8	21	0.38	18	6	24	0.25	-0.13
Chr1	16961113	G	A	11	7	18	0.39	16	7	23	0.3	-0.09
Chr1	16961339	A	C	11	11	22	0.5	15	9	24	0.38	-0.12
Chr1	16961361	C	A	13	7	20	0.35	16	7	23	0.3	-0.05
Chr1	16961575	T	C	15	12	27	0.44	20	13	33	0.39	-0.05
Chr1	16961631	TG	T	18	18	36	0.5	20	14	34	0.41	-0.09
Chr1	16961744	G	C	19	15	34	0.44	22	17	39	0.44	0
Chr1	16961828	G	A	14	18	32	0.56	22	17	39	0.44	-0.12
Chr1	16961985	C	T	14	18	32	0.56	15	18	33	0.55	-0.01
Chr1	16962077	G	A	6	16	22	0.73	14	19	33	0.58	-0.15
Chr1	16962257	C	A	16	22	38	0.58	23	20	43	0.47	-0.11
Chr1	16962303	T	C	16	15	31	0.48	20	16	36	0.44	-0.04
Chr1	16962417	A	G	20	15	35	0.43	17	12	29	0.41	-0.02
Chr1	16962450	C	T	22	19	41	0.46	16	18	34	0.53	0.07
Chr1	16962473	T	C	17	22	39	0.56	20	21	41	0.51	-0.05
Chr1	16962512	A	G	14	24	38	0.63	18	20	38	0.53	-0.1
Chr1	16962669	A	T	20	9	29	0.31	12	20	32	0.62	0.31
Chr1	16962719	T	C	18	8	26	0.31	12	18	30	0.6	0.29
Chr1	16962787	G	A	14	16	30	0.53	15	19	34	0.56	0.03
Chr1	16962816	C	T	13	18	31	0.58	14	20	34	0.59	0.01
Chr1	16962886	A	G	13	22	35	0.63	14	20	34	0.59	-0.04
Chr1	16962943	G	A	18	17	35	0.49	13	22	35	0.63	0.14
Chr1	16962954	T	C	17	18	35	0.51	14	21	35	0.6	0.09
Chr1	16962985	C	T	20	19	39	0.49	16	23	39	0.59	0.1
Chr1	16963090	T	C	14	15	29	0.52	18	20	38	0.53	0.01
Chr1	16963262	G	A	18	16	34	0.47	23	13	36	0.36	-0.11
Chr1	16963288	G	A	16	16	32	0.5	19	14	33	0.42	-0.08
Chr1	16963561	C	T	15	19	34	0.56	18	18	36	0.5	-0.06
Chr1	16963726	A	T	16	17	33	0.52	21	20	41	0.49	-0.03
Chr1	16963734	A	C	17	19	36	0.53	19	19	38	0.5	-0.03
Chr1	16963878	T	C	15	16	31	0.52	11	9	20	0.45	-0.07
Chr1	16964040	T	G	21	22	43	0.51	20	18	38	0.47	-0.04
Chr1	16964089	C	T	16	18	34	0.53	20	16	36	0.44	-0.09
Chr1	16964146	C	T	16	16	32	0.5	20	11	31	0.35	-0.15
Chr1	16964263	C	T	18	19	37	0.51	17	18	35	0.51	0
Chr1	16964267	C	T	19	20	39	0.51	17	17	34	0.5	-0.01
Chr1	16964347	T	C	22	16	38	0.42	17	13	30	0.43	0.01
Chr1	16964500	G	T	22	14	36	0.39	19	16	35	0.46	0.07
Chr1	16964944	A	G	13	14	27	0.52	12	20	32	0.62	0.1
Chr1	16965011	G	A	16	22	38	0.58	17	17	34	0.5	-0.08
Chr1	16965036	C	T	20	26	46	0.57	19	20	39	0.51	-0.06
Chr1	16965546	A	G	24	22	46	0.48	15	10	25	0.4	-0.08
Chr1	16965643	A	T	20	21	41	0.51	20	12	32	0.38	-0.13
Chr1	16965935	A	T	23	18	41	0.44	16	12	28	0.43	-0.01
Chr1	16966038	G	A	18	22	40	0.55	19	13	32	0.41	-0.14
Chr1	16966048	T	C	18	18	36	0.5	17	14	31	0.45	-0.05
Chr1	16966176	G	A	16	20	36	0.56	14	17	31	0.55	-0.01
Chr1	16966233	T	A	19	22	41	0.54	19	18	37	0.49	-0.05
Chr1	16966309	C	T	17	16	33	0.48	16	15	31	0.48	0
Chr1	16966485	G	T	14	5	19	0.26	13	6	19	0.32	0.06
Chr1	16966490	C	T	14	5	19	0.26	13	6	19	0.32	0.06
Chr1	16972225	C	T	28	6	34	0.18	14	15	29	0.52	0.34
Chr1	16972314	C	G	18	4	22	0.18	12	8	20	0.4	0.22
Chr1	17036652	C	T	21	4	25	0.16	11	6	17	0.35	0.19
Chr1	17036674	T	C	26	4	30	0.13	13	7	20	0.35	0.22
Chr1	17036678	G	A	25	4	29	0.14	13	7	20	0.35	0.21
Chr1	17036692	G	A	23	6	29	0.21	16	8	24	0.33	0.12
Chr1	17036695	G	A	24	6	30	0.2	16	9	25	0.36	0.16
Chr1	17036739	C	G	18	5	23	0.22	15	12	27	0.44	0.22
Chr1	17036747	C	T	19	5	24	0.21	13	10	23	0.43	0.22
Chr1	17036761	T	C	20	5	25	0.2	16	9	25	0.36	0.16
Chr1	17036778	G	A	21	5	26	0.19	19	9	28	0.32	0.13
Chr1	17041727	TCTAGAC	T	0	18	18	1	0	16	16	1	0
Chr1	17063472	G	T	8	3	11	0.27	4	5	9	0.56	0.29
Chr1	17063482	G	A	8	2	10	0.2	5	5	10	0.5	0.3
Chr1	17063532	A	G	11	1	12	0.08	6	4	10	0.4	0.32
Chr1	17116912	TC	T	0	10	10	1	0	17	17	1	0
Chr1	17246860	A	T	5	4	9	0.44	22	1	23	0.04	-0.4
Chr1	17265120	C	CTA	1	8	9	0.89	3	10	13	0.77	-0.12
Chr1	17328504	C	G	5	2	7	0.29	5	5	10	0.5	0.21
Chr1	17373719	T	G	4	5	9	0.56	8	1	9	0.11	-0.45
Chr1	17417035	C	G	18	3	21	0.14	10	8	18	0.44	0.3
Chr1	17417064	T	C	18	3	21	0.14	7	9	16	0.56	0.42
Chr1	17417070	G	C	17	3	20	0.15	9	8	17	0.47	0.32
Chr1	17517679	A	G	17	8	25	0.32	18	7	25	0.28	-0.04
Chr1	17517684	C	T	16	8	24	0.33	20	7	27	0.26	-0.07
Chr1	17517716	A	G	13	8	21	0.38	13	4	17	0.24	-0.14
Chr1	17517726	T	C	11	8	19	0.42	12	4	16	0.25	-0.17
Chr1	17521143	G	C	5	4	9	0.44	8	2	10	0.2	-0.24
Chr1	17521180	A	G	4	5	9	0.56	7	1	8	0.12	-0.44
Chr1	17521198	T	C	6	5	11	0.45	7	1	8	0.12	-0.33
Chr1	17521202	T	C	6	5	11	0.45	7	1	8	0.12	-0.33
Chr1	17618212	A	T	16	17	33	0.52	15	12	27	0.44	-0.08
Chr1	17651151	A	T	0	8	8	1	0	7	7	1	0
Chr1	17689855	G	A	18	7	25	0.28	9	4	13	0.31	0.03
Chr1	17689945	C	A	19	8	27	0.3	17	5	22	0.23	-0.07
Chr1	17690114	G	A	18	13	31	0.42	13	9	22	0.41	-0.01
Chr1	17690171	C	T	13	17	30	0.57	14	12	26	0.46	-0.11
Chr1	17690194	G	T	12	11	23	0.48	14	8	22	0.36	-0.12
Chr1	17690197	A	T	12	11	23	0.48	13	8	21	0.38	-0.1
Chr1	17690199	T	C	12	11	23	0.48	13	8	21	0.38	-0.1
Chr1	17690243	C	T	7	13	20	0.65	15	10	25	0.4	-0.25
Chr1	17690262	A	T	11	10	21	0.48	12	7	19	0.37	-0.11
Chr1	17690282	C	A	14	7	21	0.33	11	4	15	0.27	-0.06
Chr1	17690284	T	C	14	7	21	0.33	11	4	15	0.27	-0.06
Chr1	17690287	A	G	14	7	21	0.33	11	4	15	0.27	-0.06
Chr1	17690290	T	C	14	7	21	0.33	11	4	15	0.27	-0.06
Chr1	17690300	C	T	10	7	17	0.41	10	4	14	0.29	-0.12
Chr1	17690317	C	T	9	5	14	0.36	8	3	11	0.27	-0.09
Chr1	17690321	T	C	7	4	11	0.36	8	2	10	0.2	-0.16
Chr1	17690427	A	C	2	9	11	0.82	2	5	7	0.71	-0.11
Chr1	17690446	C	A	2	11	13	0.85	2	5	7	0.71	-0.14
Chr1	17690450	C	T	6	7	13	0.54	5	2	7	0.29	-0.25
Chr1	17690476	C	T	6	7	13	0.54	4	3	7	0.43	-0.11
Chr1	17690489	CG	C	2	11	13	0.85	1	7	8	0.88	0.03
Chr1	17690509	G	A	0	7	7	1	1	6	7	0.86	-0.14
Chr1	17691040	C	CAA	14	7	21	0.33	14	3	17	0.18	-0.15
Chr1	17691048	G	C	15	8	23	0.35	13	5	18	0.28	-0.07
Chr1	17691112	G	T	11	12	23	0.52	18	5	23	0.22	-0.3
Chr1	17691120	TG	T	9	9	18	0.5	20	3	23	0.13	-0.37
Chr1	17721996	C	T	14	4	18	0.22	13	6	19	0.32	0.1
Chr1	17722020	A	T	15	5	20	0.25	15	7	22	0.32	0.07
Chr1	17722031	A	AT	8	4	12	0.33	12	7	19	0.37	0.04
Chr1	17722095	T	G	14	5	19	0.26	9	7	16	0.44	0.18
Chr1	17722114	A	T	18	3	21	0.14	11	6	17	0.35	0.21
Chr1	17722134	G	A	16	3	19	0.16	10	6	16	0.38	0.22
Chr1	17722152	A	T	18	1	19	0.05	11	5	16	0.31	0.26
Chr1	17776222	G	A	14	6	20	0.3	12	12	24	0.5	0.2
Chr1	17776240	C	T	14	7	21	0.33	12	11	23	0.48	0.15
Chr1	17776253	A	G	13	8	21	0.38	14	9	23	0.39	0.01
Chr1	17776262	G	A	12	8	20	0.4	18	9	27	0.33	-0.07
Chr1	17776267	C	T	13	8	21	0.38	18	8	26	0.31	-0.07
Chr1	17776268	C	T	13	8	21	0.38	19	9	28	0.32	-0.06
Chr1	17776272	G	C	14	8	22	0.36	19	9	28	0.32	-0.04
Chr1	17776334	C	T	12	8	20	0.4	19	13	32	0.41	0.01
Chr1	17776379	T	C	11	4	15	0.27	18	9	27	0.33	0.06
Chr1	17776387	T	C	11	4	15	0.27	17	9	26	0.35	0.08
Chr1	17776418	G	A	11	8	19	0.42	11	11	22	0.5	0.08
Chr1	17776471	A	T	8	8	16	0.5	14	12	26	0.46	-0.04
Chr1	17776479	A	C	8	8	16	0.5	14	11	25	0.44	-0.06
Chr1	17776533	T	C	5	7	12	0.58	8	8	16	0.5	-0.08
Chr1	17776738	G	A	9	6	15	0.4	5	5	10	0.5	0.1
Chr1	17776748	CGGGGGG	C	8	4	12	0.33	5	3	8	0.38	0.05
Chr1	17776777	G	A	7	5	12	0.42	5	4	9	0.44	0.02
Chr1	17776814	A	C	9	6	15	0.4	4	4	8	0.5	0.1
Chr1	17776821	A	T	8	7	15	0.47	5	4	9	0.44	-0.03
Chr1	17776930	A	G	14	6	20	0.3	13	3	16	0.19	-0.11
Chr1	17776978	T	C	14	7	21	0.33	17	7	24	0.29	-0.04
Chr1	17777000	A	G	13	7	20	0.35	18	9	27	0.33	-0.02
Chr1	17777026	C	T	13	6	19	0.32	17	9	26	0.35	0.03
Chr1	17777029	C	T	13	7	20	0.35	16	9	25	0.36	0.01
Chr1	17777050	T	A	17	9	26	0.35	20	8	28	0.29	-0.06
Chr1	17777053	A	G	18	9	27	0.33	21	8	29	0.28	-0.05
Chr1	17777117	C	T	16	8	24	0.33	23	3	26	0.12	-0.21
Chr1	17777119	G	A	16	7	23	0.3	22	3	25	0.12	-0.18
Chr1	17777129	A	G	16	7	23	0.3	21	3	24	0.12	-0.18
Chr1	17783879	T	A	22	1	23	0.04	9	4	13	0.31	0.27
Chr1	17783949	G	T	22	3	25	0.12	14	9	23	0.39	0.27
Chr1	18037416	G	A	15	13	28	0.46	16	11	27	0.41	-0.05
Chr1	18037422	ACT	A	13	11	24	0.46	14	7	21	0.33	-0.13
Chr1	18037458	G	C	14	14	28	0.5	20	11	31	0.35	-0.15
Chr1	18037480	G	A	13	11	24	0.46	20	8	28	0.29	-0.17
Chr1	18037485	C	T	13	11	24	0.46	19	7	26	0.27	-0.19
Chr1	18289443	A	C	21	3	24	0.12	9	5	14	0.36	0.24
Chr1	18479230	A	AC	0	9	9	1	0	10	10	1	0
Chr1	18624913	A	G	22	20	42	0.48	16	13	29	0.45	-0.03
Chr1	18624926	C	T	23	19	42	0.45	16	13	29	0.45	0
Chr1	18677617	T	A	8	9	17	0.53	4	19	23	0.83	0.3
Chr1	18683920	A	T	18	180	198	0.91	19	136	155	0.88	-0.03
Chr1	18683970	A	G	21	166	187	0.89	12	132	144	0.92	0.03
Chr1	18684278	T	G	18	136	154	0.88	11	91	102	0.89	0.01
Chr1	18684421	C	A	8	5	13	0.38	17	0	17	0	-0.38
Chr1	18684956	C	G	18	59	77	0.77	21	57	78	0.73	-0.04
Chr1	18686375	T	G	10	240	250	0.96	12	238	250	0.95	-0.01
Chr1	18687283	C	T	15	9	24	0.38	15	5	20	0.25	-0.13
Chr1	18688239	T	A	18	232	250	0.93	18	215	233	0.92	-0.01
Chr1	18688245	A	G	18	231	249	0.93	18	221	239	0.92	-0.01
Chr1	18688282	G	C	19	222	241	0.92	11	239	250	0.96	0.04
Chr1	18688328	G	T	12	238	250	0.95	7	242	249	0.97	0.02
Chr1	18688639	T	C	15	235	250	0.94	15	230	245	0.94	0
Chr1	18688697	A	G	18	177	195	0.91	22	175	197	0.89	-0.02
Chr1	18688708	G	A	19	165	184	0.9	20	158	178	0.89	-0.01
Chr1	18689155	G	C	18	150	168	0.89	20	128	148	0.86	-0.03
Chr1	18689487	T	TC	23	37	60	0.62	17	29	46	0.63	0.01
Chr1	18689528	A	C	22	26	48	0.54	20	24	44	0.55	0.01
Chr1	18692570	AGT	A	24	11	35	0.31	16	4	20	0.2	-0.11
Chr1	18692573	T	C	23	12	35	0.34	16	5	21	0.24	-0.1
Chr1	18692578	C	G	21	12	33	0.36	16	5	21	0.24	-0.12
Chr1	18692622	C	T	22	12	34	0.35	13	7	20	0.35	0
Chr1	18692629	T	A	24	12	36	0.33	12	6	18	0.33	0
Chr1	18797121	T	C	22	3	25	0.12	11	6	17	0.35	0.23
Chr1	18826839	T	C	19	231	250	0.92	14	217	231	0.94	0.02
Chr1	18826925	T	G	15	167	182	0.92	15	167	182	0.92	0
Chr1	18826936	A	G	13	152	165	0.92	13	160	173	0.92	0
Chr1	18949245	A	G	0	13	13	1	0	14	14	1	0
Chr1	19023220	G	A	0	15	15	1	0	16	16	1	0
Chr1	19078448	C	G	5	4	9	0.44	8	6	14	0.43	-0.01
Chr1	19149713	C	CG	0	7	7	1	3	4	7	0.57	-0.43
Chr1	19370829	A	T	6	4	10	0.4	4	7	11	0.64	0.24
Chr1	19462742	T	C	22	103	125	0.82	15	88	103	0.85	0.03
Chr1	19462749	T	A	21	118	139	0.85	13	105	118	0.89	0.04
Chr1	19462757	A	G	21	129	150	0.86	13	121	134	0.9	0.04
Chr1	19462787	T	C	26	161	187	0.86	14	148	162	0.91	0.05
Chr1	19462824	T	C	23	149	172	0.87	16	146	162	0.9	0.03
Chr1	19477507	T	G	4	4	8	0.5	6	1	7	0.14	-0.36
Chr1	19792786	T	C	13	13	26	0.5	19	17	36	0.47	-0.03
Chr1	19793056	A	G	15	6	21	0.29	15	7	22	0.32	0.03
Chr1	19793462	C	T	18	8	26	0.31	25	15	40	0.38	0.07
Chr1	19793634	C	A	22	16	38	0.42	20	16	36	0.44	0.02
Chr1	19793649	A	AT	19	15	34	0.44	19	16	35	0.46	0.02
Chr1	19819999	G	A	21	1	22	0.05	14	6	20	0.3	0.25
Chr1	19820002	A	G	20	1	21	0.05	14	6	20	0.3	0.25
Chr1	19820010	A	G	21	1	22	0.05	14	6	20	0.3	0.25
Chr1	19820011	C	T	22	1	23	0.04	14	6	20	0.3	0.26
Chr1	19820019	G	A	24	1	25	0.04	12	6	18	0.33	0.29
Chr1	19820026	T	A	24	1	25	0.04	12	6	18	0.33	0.29
Chr1	19820027	T	A	24	1	25	0.04	12	6	18	0.33	0.29
Chr1	19820062	G	A	23	1	24	0.04	12	6	18	0.33	0.29
Chr1	19820071	C	T	22	1	23	0.04	12	6	18	0.33	0.29
Chr1	19823033	C	G	9	7	16	0.44	9	4	13	0.31	-0.13
Chr1	19823058	G	A	9	12	21	0.57	8	6	14	0.43	-0.14
Chr1	19823062	T	C	9	12	21	0.57	8	6	14	0.43	-0.14
Chr1	19823063	A	G	8	13	21	0.62	8	6	14	0.43	-0.19
Chr1	19823105	T	G	22	7	29	0.24	14	8	22	0.36	0.12
Chr1	19823155	C	T	21	11	32	0.34	7	9	16	0.56	0.22
Chr1	19909663	ATAG	A	19	5	24	0.21	9	6	15	0.4	0.19
Chr1	19909669	C	A	19	5	24	0.21	10	6	16	0.38	0.17
Chr1	19909680	A	G	20	6	26	0.23	9	7	16	0.44	0.21
Chr1	19909692	G	A	19	6	25	0.24	9	9	18	0.5	0.26
Chr1	19909697	A	G	18	6	24	0.25	9	9	18	0.5	0.25
Chr1	19909704	G	A	17	6	23	0.26	11	9	20	0.45	0.19
Chr1	20144080	C	T	25	7	32	0.22	15	9	24	0.38	0.16
Chr1	20144107	C	T	23	5	28	0.18	14	6	20	0.3	0.12
Chr1	20207843	A	G	22	7	29	0.24	15	8	23	0.35	0.11
Chr1	20217625	C	G	15	7	22	0.32	25	4	29	0.14	-0.18
Chr1	20217631	A	C	14	8	22	0.36	26	5	31	0.16	-0.2
Chr1	20217666	C	T	13	9	22	0.41	22	6	28	0.21	-0.2
Chr1	20217689	C	G	15	11	26	0.42	20	6	26	0.23	-0.19
Chr1	20217735	C	T	15	11	26	0.42	15	4	19	0.21	-0.21
Chr1	20217761	C	A	17	9	26	0.35	13	3	16	0.19	-0.16
Chr1	20217763	A	G	17	9	26	0.35	13	3	16	0.19	-0.16
Chr1	20217836	G	A	19	10	29	0.34	18	4	22	0.18	-0.16
Chr1	20217881	A	G	18	14	32	0.44	15	5	20	0.25	-0.19
Chr1	20217994	T	G	21	16	37	0.43	23	5	28	0.18	-0.25
Chr1	20218014	A	G	26	13	39	0.33	22	4	26	0.15	-0.18
Chr1	20370866	G	C	17	8	25	0.32	12	4	16	0.25	-0.07
Chr1	20370868	A	T	16	8	24	0.33	13	4	17	0.24	-0.09
Chr1	20418513	GAT	G	10	8	18	0.44	11	4	15	0.27	-0.17
Chr1	20557511	T	C	13	15	28	0.54	20	4	24	0.17	-0.37
Chr1	20557512	C	G	13	16	29	0.55	20	5	25	0.2	-0.35
Chr1	20557522	C	CA	14	14	28	0.5	21	3	24	0.12	-0.38
Chr1	20557532	TA	T	15	14	29	0.48	19	3	22	0.14	-0.34
Chr1	20557534	A	G	16	18	34	0.53	19	6	25	0.24	-0.29
Chr1	20557571	C	T	17	19	36	0.53	19	7	26	0.27	-0.26
Chr1	20557574	C	T	17	19	36	0.53	19	7	26	0.27	-0.26
Chr1	20557576	G	A	17	19	36	0.53	19	7	26	0.27	-0.26
Chr1	20557591	A	C	16	19	35	0.54	19	7	26	0.27	-0.27
Chr1	20557596	G	A	16	19	35	0.54	19	6	25	0.24	-0.3
Chr1	20557627	A	G	18	9	27	0.33	16	4	20	0.2	-0.13
Chr1	20813131	A	G	11	5	16	0.31	14	1	15	0.07	-0.24
Chr1	20874246	A	T	14	7	21	0.33	11	3	14	0.21	-0.12
Chr1	20874257	T	TC	15	7	22	0.32	12	3	15	0.2	-0.12
Chr1	20874267	C	A	16	7	23	0.3	10	3	13	0.23	-0.07
Chr1	20874284	C	T	15	7	22	0.32	11	3	14	0.21	-0.11
Chr1	20917378	A	G	17	9	26	0.35	21	12	33	0.36	0.01
Chr1	20917399	T	G	18	15	33	0.45	24	15	39	0.38	-0.07
Chr1	20917406	G	A	17	17	34	0.5	23	17	40	0.42	-0.08
Chr1	20917491	T	A	23	11	34	0.32	16	10	26	0.38	0.06
Chr1	20917495	A	G	23	11	34	0.32	15	10	25	0.4	0.08
Chr1	20917500	C	T	25	11	36	0.31	15	8	23	0.35	0.04
Chr1	20980565	A	T	10	5	15	0.33	12	0	12	0	-0.33
Chr1	20980570	A	G	10	5	15	0.33	12	0	12	0	-0.33
Chr1	20980572	G	A	10	5	15	0.33	13	0	13	0	-0.33
Chr1	20980578	G	T	10	5	15	0.33	13	0	13	0	-0.33
Chr1	20980768	C	T	9	5	14	0.36	13	0	13	0	-0.36
Chr1	20980828	C	A	7	6	13	0.46	14	0	14	0	-0.46
Chr1	20980850	G	C	9	6	15	0.4	14	0	14	0	-0.4
Chr1	20980856	T	G	9	6	15	0.4	13	0	13	0	-0.4
Chr1	20980861	T	G	10	6	16	0.38	13	0	13	0	-0.38
Chr1	20980864	G	C	12	6	18	0.33	12	0	12	0	-0.33
Chr1	21449706	T	A	6	5	11	0.45	7	4	11	0.36	-0.09
Chr1	21449714	T	A	6	4	10	0.4	7	2	9	0.22	-0.18
Chr1	21510765	T	C	0	17	17	1	0	13	13	1	0
Chr1	21718734	A	AG	0	7	7	1	2	7	9	0.78	-0.22
Chr1	21871398	G	T	15	8	23	0.35	18	3	21	0.14	-0.21
Chr1	22047525	G	T	15	7	22	0.32	21	2	23	0.09	-0.23
Chr1	22553155	A	G	18	9	27	0.33	22	6	28	0.21	-0.12
Chr1	22553164	GC	G	19	9	28	0.32	19	6	25	0.24	-0.08
Chr1	22553176	C	T	17	9	26	0.35	22	4	26	0.15	-0.2
Chr1	22553177	T	C	17	9	26	0.35	22	4	26	0.15	-0.2
Chr1	22553198	C	T	16	7	23	0.3	19	4	23	0.17	-0.13
Chr1	22814630	T	TG	19	142	161	0.88	17	116	133	0.87	-0.01
Chr1	23018366	GA	G	0	19	19	1	0	16	16	1	0
Chr1	23297845	T	C	20	11	31	0.35	13	4	17	0.24	-0.11
Chr1	23297850	T	C	21	11	32	0.34	13	4	17	0.24	-0.1
Chr1	23424428	G	A	19	9	28	0.32	17	3	20	0.15	-0.17
Chr1	23424627	A	C	26	16	42	0.38	12	4	16	0.25	-0.13
Chr1	23424647	T	TAACTTA	23	15	38	0.39	12	6	18	0.33	-0.06
Chr1	23424658	GTGGACC	G	23	15	38	0.39	13	6	19	0.32	-0.07
Chr1	23424674	A	T	24	20	44	0.45	11	7	18	0.39	-0.06
Chr1	23424704	C	T	24	18	42	0.43	13	8	21	0.38	-0.05
Chr1	23424715	C	T	25	14	39	0.36	14	8	22	0.36	0
Chr1	23424730	T	C	26	12	38	0.32	15	8	23	0.35	0.03
Chr1	23424746	G	A	27	11	38	0.29	15	7	22	0.32	0.03
Chr1	23527619	C	T	15	4	19	0.21	11	6	17	0.35	0.14
Chr1	23527622	A	T	14	4	18	0.22	11	6	17	0.35	0.13
Chr1	23527645	A	G	12	4	16	0.25	11	7	18	0.39	0.14
Chr1	23527659	C	A	13	5	18	0.28	11	7	18	0.39	0.11
Chr1	23740713	C	T	0	15	15	1	0	14	14	1	0
Chr1	23819823	C	T	12	2	14	0.14	18	8	26	0.31	0.17
Chr1	23904189	A	G	20	11	31	0.35	19	13	32	0.41	0.06
Chr1	23904350	C	T	20	7	27	0.26	19	13	32	0.41	0.15
Chr1	23998233	G	GT	0	12	12	1	0	23	23	1	0
Chr1	24366633	TTG	T	17	3	20	0.15	13	13	26	0.5	0.35
Chr1	24371622	G	C	9	1	10	0.1	6	4	10	0.4	0.3
Chr1	24524640	TC	T	0	11	11	1	0	12	12	1	0
Chr1	24541459	G	T	27	14	41	0.34	14	19	33	0.58	0.24
Chr1	24541471	G	A	19	12	31	0.39	11	14	25	0.56	0.17
Chr1	24541472	C	A	19	11	30	0.37	13	14	27	0.52	0.15
Chr1	24541479	T	A	17	11	28	0.39	13	14	27	0.52	0.13
Chr1	24541486	A	G	18	10	28	0.36	15	14	29	0.48	0.12
Chr1	24541652	T	C	26	9	35	0.26	17	8	25	0.32	0.06
Chr1	24541685	T	C	24	7	31	0.23	17	8	25	0.32	0.09
Chr1	24590562	A	G	11	15	26	0.58	8	8	16	0.5	-0.08
Chr1	24590572	C	CG	16	10	26	0.38	12	8	20	0.4	0.02
Chr1	24689609	G	A	17	19	36	0.53	14	12	26	0.46	-0.07
Chr1	24734616	A	G	8	2	10	0.2	7	4	11	0.36	0.16
Chr1	24734682	A	G	8	4	12	0.33	9	4	13	0.31	-0.02
Chr1	24734685	G	T	8	4	12	0.33	9	4	13	0.31	-0.02
Chr1	24734704	T	C	7	4	11	0.36	9	4	13	0.31	-0.05
Chr1	24734716	G	T	7	3	10	0.3	10	4	14	0.29	-0.01
Chr1	24734793	G	T	10	3	13	0.23	10	9	19	0.47	0.24
Chr1	24734797	G	GC	11	3	14	0.21	13	9	22	0.41	0.2
Chr1	24734835	C	T	13	4	17	0.24	15	9	24	0.38	0.14
Chr1	25478749	C	A	9	6	15	0.4	14	8	22	0.36	-0.04
Chr1	25478758	A	G	9	6	15	0.4	13	7	20	0.35	-0.05
Chr1	25480522	T	C	17	5	22	0.23	12	9	21	0.43	0.2
Chr1	25480555	T	A	16	12	28	0.43	11	8	19	0.42	-0.01
Chr1	25480600	G	T	16	10	26	0.38	10	8	18	0.44	0.06
Chr1	25480613	T	G	16	10	26	0.38	10	7	17	0.41	0.03
Chr1	25480626	T	C	15	8	23	0.35	10	5	15	0.33	-0.02
Chr1	25480634	G	C	15	8	23	0.35	10	7	17	0.41	0.06
Chr1	25578068	G	T	21	10	31	0.32	12	4	16	0.25	-0.07
Chr1	25578076	A	T	20	11	31	0.35	12	4	16	0.25	-0.1
Chr1	25578086	T	C	21	14	35	0.4	11	8	19	0.42	0.02
Chr1	25578095	A	T	18	18	36	0.5	11	9	20	0.45	-0.05
Chr1	25578102	TA	T	16	19	35	0.54	14	9	23	0.39	-0.15
Chr1	25578109	T	A	17	19	36	0.53	14	9	23	0.39	-0.14
Chr1	25578122	C	A	16	21	37	0.57	15	12	27	0.44	-0.13
Chr1	25578170	T	G	17	21	38	0.55	15	12	27	0.44	-0.11
Chr1	25578180	TTA	T	19	17	36	0.47	15	12	27	0.44	-0.03
Chr1	25578205	G	C	21	12	33	0.36	19	12	31	0.39	0.03
Chr1	25578210	CA	C	22	12	34	0.35	17	10	27	0.37	0.02
Chr1	25578221	T	C	21	10	31	0.32	18	10	28	0.36	0.04
Chr1	25738899	T	TA	0	17	17	1	0	11	11	1	0
Chr1	25948520	C	T	0	15	15	1	0	15	15	1	0
Chr1	26315688	G	A	18	8	26	0.31	12	8	20	0.4	0.09
Chr1	26315721	T	C	21	8	29	0.28	10	8	18	0.44	0.16
Chr1	26315786	G	A	23	11	34	0.32	15	9	24	0.38	0.06
Chr1	26315947	G	A	21	4	25	0.16	13	7	20	0.35	0.19
Chr1	26315957	A	C	19	4	23	0.17	12	7	19	0.37	0.2
Chr1	26315964	G	A	19	4	23	0.17	12	7	19	0.37	0.2
Chr1	26315968	C	T	20	4	24	0.17	13	7	20	0.35	0.18
Chr1	26332621	A	G	18	8	26	0.31	16	7	23	0.3	-0.01
Chr1	26332627	A	G	18	8	26	0.31	20	7	27	0.26	-0.05
Chr1	26332631	T	C	18	8	26	0.31	20	7	27	0.26	-0.05
Chr1	26332636	T	C	17	8	25	0.32	20	7	27	0.26	-0.06
Chr1	26573096	G	T	17	8	25	0.32	11	1	12	0.08	-0.24
Chr1	26582459	TTA	T	8	1	9	0.11	3	5	8	0.62	0.51
Chr1	26583849	C	CT	1	18	19	0.95	0	16	16	1	0.05
Chr1	26776476	G	T	15	13	28	0.46	21	17	38	0.45	-0.01
Chr1	26776483	T	C	14	11	25	0.44	23	14	37	0.38	-0.06
Chr1	26776487	A	G	14	10	24	0.42	23	14	37	0.38	-0.04
Chr1	26776491	T	C	10	10	20	0.5	23	14	37	0.38	-0.12
Chr1	26776499	G	A	11	10	21	0.48	24	13	37	0.35	-0.13
Chr1	26776503	T	A	11	10	21	0.48	24	13	37	0.35	-0.13
Chr1	26776504	A	AC	11	9	20	0.45	25	12	37	0.32	-0.13
Chr1	26776512	C	T	12	10	22	0.45	27	12	39	0.31	-0.14
Chr1	26776522	G	A	14	7	21	0.33	26	12	38	0.32	-0.01
Chr1	27129250	G	A	0	19	19	1	0	15	15	1	0
Chr1	27634028	T	G	19	2	21	0.1	6	5	11	0.45	0.35
Chr1	27662244	T	A	14	15	29	0.52	16	10	26	0.38	-0.14
Chr1	27662250	C	T	14	15	29	0.52	17	10	27	0.37	-0.15
Chr1	27662271	G	A	18	12	30	0.4	16	8	24	0.33	-0.07
Chr1	27776528	C	A	8	1	9	0.11	8	5	13	0.38	0.27
Chr1	27776565	T	G	3	7	10	0.7	7	8	15	0.53	-0.17
Chr1	27776577	G	A	4	5	9	0.56	8	8	16	0.5	-0.06
Chr1	27776582	G	A	4	5	9	0.56	8	8	16	0.5	-0.06
Chr1	27776619	A	T	6	5	11	0.45	15	4	19	0.21	-0.24
Chr1	27847569	A	T	19	96	115	0.83	12	76	88	0.86	0.03
Chr1	27847571	A	G	19	95	114	0.83	12	76	88	0.86	0.03
Chr1	27847575	T	C	20	95	115	0.83	11	75	86	0.87	0.04
Chr1	27847581	A	AG	21	82	103	0.8	11	71	82	0.87	0.07
Chr1	27847641	CG	C	20	97	117	0.83	9	76	85	0.89	0.06
Chr1	27847658	C	T	21	122	143	0.85	9	84	93	0.9	0.05
Chr1	27847670	G	A	22	145	167	0.87	7	106	113	0.94	0.07
Chr1	27847682	T	C	20	149	169	0.88	8	114	122	0.93	0.05
Chr1	27847692	T	C	18	147	165	0.89	8	99	107	0.93	0.04
Chr1	27847707	T	C	21	147	168	0.88	18	107	125	0.86	-0.02
Chr1	27847712	T	C	17	146	163	0.9	9	108	117	0.92	0.02
Chr1	27847723	A	G	17	145	162	0.9	11	103	114	0.9	0
Chr1	27847729	A	AT	18	143	161	0.89	11	102	113	0.9	0.01
Chr1	27847738	ATC	A	19	139	158	0.88	12	100	112	0.89	0.01
Chr1	27847756	A	G	22	179	201	0.89	11	133	144	0.92	0.03
Chr1	27847763	T	C	24	173	197	0.88	11	128	139	0.92	0.04
Chr1	27847766	A	G	24	176	200	0.88	12	134	146	0.92	0.04
Chr1	27847810	A	G	21	160	181	0.88	14	134	148	0.91	0.03
Chr1	27847828	G	C	25	130	155	0.84	15	108	123	0.88	0.04
Chr1	27847846	T	TG	26	106	132	0.8	14	93	107	0.87	0.07
Chr1	27847882	T	C	30	151	181	0.83	11	116	127	0.91	0.08
Chr1	27847926	A	T	26	108	134	0.81	9	73	82	0.89	0.08
Chr1	27847928	A	G	26	107	133	0.8	10	73	83	0.88	0.08
Chr1	27847933	A	G	28	113	141	0.8	9	74	83	0.89	0.09
Chr1	27847937	A	G	28	115	143	0.8	9	76	85	0.89	0.09
Chr1	27847957	G	A	28	125	153	0.82	10	100	110	0.91	0.09
Chr1	27847960	T	C	28	131	159	0.82	11	102	113	0.9	0.08
Chr1	27848026	C	T	18	92	110	0.84	14	84	98	0.86	0.02
Chr1	27875056	G	T	21	14	35	0.4	20	18	38	0.47	0.07
Chr1	27969441	CAT	C	13	7	20	0.35	5	6	11	0.55	0.2
Chr1	28117896	C	G	26	11	37	0.3	26	9	35	0.26	-0.04
Chr1	28208098	T	A	8	4	12	0.33	6	1	7	0.14	-0.19
Chr1	28381910	T	C	18	232	250	0.93	14	190	204	0.93	0
Chr1	28382051	A	G	11	239	250	0.96	15	234	249	0.94	-0.02
Chr1	28382314	T	C	11	8	19	0.42	16	5	21	0.24	-0.18
Chr1	28678038	T	A	17	3	20	0.15	16	13	29	0.45	0.3
Chr1	28804727	G	A	14	11	25	0.44	10	9	19	0.47	0.03
Chr1	28804730	G	T	17	10	27	0.37	10	10	20	0.5	0.13
Chr1	28804738	A	T	18	9	27	0.33	11	10	21	0.48	0.15
Chr1	29268269	T	G	17	2	19	0.11	9	5	14	0.36	0.25
Chr1	29327024	C	T	0	8	8	1	0	17	17	1	0
Chr1	29576624	A	C	6	3	9	0.33	10	2	12	0.17	-0.16
Chr1	29752303	C	G	13	5	18	0.28	11	10	21	0.48	0.2
Chr1	29752308	C	T	16	7	23	0.3	13	11	24	0.46	0.16
Chr1	29752322	A	AT	16	7	23	0.3	13	15	28	0.54	0.24
Chr1	29752364	C	T	22	10	32	0.31	18	15	33	0.45	0.14
Chr1	29752376	C	G	22	10	32	0.31	19	14	33	0.42	0.11
Chr1	29752412	T	C	19	8	27	0.3	22	11	33	0.33	0.03
Chr1	29752426	T	C	21	7	28	0.25	22	11	33	0.33	0.08
Chr1	29755133	C	T	24	7	31	0.23	14	7	21	0.33	0.1
Chr1	29755136	A	G	25	7	32	0.22	14	8	22	0.36	0.14
Chr1	29755141	T	C	26	8	34	0.24	14	8	22	0.36	0.12
Chr1	29755483	C	T	19	8	27	0.3	14	3	17	0.18	-0.12
Chr1	29755599	C	T	21	3	24	0.12	27	12	39	0.31	0.19
Chr1	29755601	A	G	20	4	24	0.17	28	12	40	0.3	0.13
Chr1	29755616	C	T	20	10	30	0.33	28	12	40	0.3	-0.03
Chr1	29755618	A	G	21	11	32	0.34	28	13	41	0.32	-0.02
Chr1	29755647	T	G	19	15	34	0.44	26	13	39	0.33	-0.11
Chr1	29755653	T	C	19	16	35	0.46	23	14	37	0.38	-0.08
Chr1	29755681	T	C	15	20	35	0.57	21	16	37	0.43	-0.14
Chr1	29755686	A	G	14	21	35	0.6	21	16	37	0.43	-0.17
Chr1	29755693	G	A	15	21	36	0.58	18	18	36	0.5	-0.08
Chr1	29755698	C	T	14	21	35	0.6	18	19	37	0.51	-0.09
Chr1	29755742	A	G	15	23	38	0.61	13	19	32	0.59	-0.02
Chr1	29755753	G	A	12	22	34	0.65	13	17	30	0.57	-0.08
Chr1	29755772	T	A	14	16	30	0.53	15	15	30	0.5	-0.03
Chr1	29755782	G	A	14	14	28	0.5	15	14	29	0.48	-0.02
Chr1	29755789	G	A	14	14	28	0.5	16	13	29	0.45	-0.05
Chr1	29755802	G	C	13	10	23	0.43	16	12	28	0.43	0
Chr1	29755858	C	G	21	13	34	0.38	13	6	19	0.32	-0.06
Chr1	29755889	C	CA	22	16	38	0.42	17	8	25	0.32	-0.1
Chr1	29755890	C	A	22	16	38	0.42	17	8	25	0.32	-0.1
Chr1	29755909	AGT	A	26	13	39	0.33	17	10	27	0.37	0.04
Chr1	29755913	C	T	27	13	40	0.33	16	10	26	0.38	0.05
Chr1	29755949	C	T	26	10	36	0.28	14	10	24	0.42	0.14
Chr1	29755972	G	A	24	14	38	0.37	16	12	28	0.43	0.06
Chr1	29756027	G	T	18	14	32	0.44	15	15	30	0.5	0.06
Chr1	29756034	G	C	18	14	32	0.44	13	15	28	0.54	0.1
Chr1	29756075	T	G	19	16	35	0.46	15	18	33	0.55	0.09
Chr1	29756115	A	AT	18	14	32	0.44	15	18	33	0.55	0.11
Chr1	29756147	A	G	20	12	32	0.38	16	15	31	0.48	0.1
Chr1	29756148	C	G	20	12	32	0.38	16	15	31	0.48	0.1
Chr1	29756154	G	A	21	12	33	0.36	16	15	31	0.48	0.12
Chr1	29756178	T	C	20	10	30	0.33	16	13	29	0.45	0.12
Chr1	29756182	G	C	21	10	31	0.32	17	13	30	0.43	0.11
Chr1	29756186	CTTGAGACGGGTTGA	C	20	7	27	0.26	15	7	22	0.32	0.06
Chr1	29756231	C	CCTT	19	6	25	0.24	17	8	25	0.32	0.08
Chr1	29756335	T	C	19	8	27	0.3	20	8	28	0.29	-0.01
Chr1	29756346	G	A	19	9	28	0.32	22	8	30	0.27	-0.05
Chr1	29756356	A	AT	18	8	26	0.31	21	7	28	0.25	-0.06
Chr1	29756375	C	CT	15	8	23	0.35	24	7	31	0.23	-0.12
Chr1	29756553	C	G	13	10	23	0.43	20	13	33	0.39	-0.04
Chr1	29756572	T	C	15	13	28	0.46	18	17	35	0.49	0.03
Chr1	29756580	A	G	14	13	27	0.48	18	18	36	0.5	0.02
Chr1	29756610	A	AGCTCG	12	17	29	0.59	16	20	36	0.56	-0.03
Chr1	29756686	G	T	15	8	23	0.35	19	7	26	0.27	-0.08
Chr1	29756739	T	C	14	11	25	0.44	13	8	21	0.38	-0.06
Chr1	29756754	G	A	14	11	25	0.44	14	6	20	0.3	-0.14
Chr1	29814795	G	A	17	13	30	0.43	12	9	21	0.43	0
Chr1	30210554	C	G	17	12	29	0.41	17	7	24	0.29	-0.12
Chr1	30210596	CTA	C	15	10	25	0.4	9	11	20	0.55	0.15
Chr1	30210605	T	TTGCA	15	10	25	0.4	12	11	23	0.48	0.08
Chr1	30234988	C	A	26	12	38	0.32	18	5	23	0.22	-0.1
Chr1	30234995	C	A	27	12	39	0.31	18	5	23	0.22	-0.09
Chr1	30234998	C	T	27	13	40	0.33	18	5	23	0.22	-0.11
Chr1	30235007	T	C	28	13	41	0.32	18	5	23	0.22	-0.1
Chr1	30235020	A	C	28	13	41	0.32	19	5	24	0.21	-0.11
Chr1	30235023	A	G	27	13	40	0.33	20	5	25	0.2	-0.13
Chr1	30235063	G	A	22	13	35	0.37	18	3	21	0.14	-0.23
Chr1	30235072	T	G	21	13	34	0.38	15	2	17	0.12	-0.26
Chr1	30235082	G	A	19	13	32	0.41	14	2	16	0.12	-0.29
Chr1	30235090	T	C	21	13	34	0.38	13	2	15	0.13	-0.25
Chr1	30235092	C	T	21	13	34	0.38	13	2	15	0.13	-0.25
Chr1	30235101	A	G	20	13	33	0.39	13	3	16	0.19	-0.2
Chr1	30235103	G	A	20	13	33	0.39	13	2	15	0.13	-0.26
Chr1	30235111	A	G	21	12	33	0.36	13	3	16	0.19	-0.17
Chr1	30235117	C	T	20	10	30	0.33	10	2	12	0.17	-0.16
Chr1	30267918	C	G	23	2	25	0.08	11	7	18	0.39	0.31
Chr1	30267930	G	A	23	3	26	0.12	12	8	20	0.4	0.28
Chr1	30267986	C	G	24	3	27	0.11	14	10	24	0.42	0.31
Chr1	30268019	A	T	20	2	22	0.09	14	6	20	0.3	0.21
Chr1	30284295	AT	A	0	27	27	1	0	14	14	1	0
Chr1	30647503	T	TAAGATCGCGCCTTCCATCCTC	0	10	10	1	0	8	8	1	0
Chr1	30664047	A	G	35	12	47	0.26	15	12	27	0.44	0.18
Chr1	30664052	C	T	35	13	48	0.27	15	12	27	0.44	0.17
Chr1	30703327	A	G	0	21	21	1	0	13	13	1	0
Chr1	31318843	CA	C	10	1	11	0.09	8	5	13	0.38	0.29
Chr1	31507945	G	A	17	6	23	0.26	12	11	23	0.48	0.22
Chr1	31507996	TA	T	13	5	18	0.28	11	5	16	0.31	0.03
Chr1	31508099	A	G	16	19	35	0.54	12	7	19	0.37	-0.17
Chr1	31508103	T	C	17	18	35	0.51	11	7	18	0.39	-0.12
Chr1	31508120	C	G	15	18	33	0.55	13	8	21	0.38	-0.17
Chr1	31508137	A	G	16	17	33	0.52	15	9	24	0.38	-0.14
Chr1	31508170	A	C	16	17	33	0.52	15	9	24	0.38	-0.14
Chr1	31508180	G	A	18	17	35	0.49	18	8	26	0.31	-0.18
Chr1	31508185	A	T	19	17	36	0.47	18	8	26	0.31	-0.16
Chr1	31508204	G	T	20	16	36	0.44	19	6	25	0.24	-0.2
Chr1	31896630	CG	C	20	7	27	0.26	7	4	11	0.36	0.1
Chr1	31896645	C	T	10	2	12	0.17	7	4	11	0.36	0.19
Chr1	31896659	C	T	11	3	14	0.21	9	7	16	0.44	0.23
Chr1	31896674	T	C	7	6	13	0.46	8	8	16	0.5	0.04
Chr1	31896682	A	T	8	2	10	0.2	8	8	16	0.5	0.3
Chr1	32157804	C	T	0	10	10	1	0	16	16	1	0
Chr1	32648505	C	T	17	2	19	0.11	12	10	22	0.45	0.34
Chr1	32648548	T	G	18	4	22	0.18	15	13	28	0.46	0.28
Chr1	32648558	G	A	18	4	22	0.18	15	12	27	0.44	0.26
Chr1	32648568	G	A	18	5	23	0.22	16	11	27	0.41	0.19
Chr1	32648586	G	A	17	5	22	0.23	16	14	30	0.47	0.24
Chr1	32648602	G	A	17	5	22	0.23	16	12	28	0.43	0.2
Chr1	32648641	G	A	15	6	21	0.29	14	11	25	0.44	0.15
Chr1	32648661	C	T	15	3	18	0.17	15	9	24	0.38	0.21
Chr1	32648663	A	G	15	3	18	0.17	15	9	24	0.38	0.21
Chr1	32796864	T	TA	0	12	12	1	0	10	10	1	0
Chr1	32873519	T	C	0	16	16	1	0	16	16	1	0
Chr1	33038359	T	A	19	9	28	0.32	10	6	16	0.38	0.06
Chr1	33151854	G	T	0	17	17	1	0	17	17	1	0
Chr1	33192957	T	G	4	4	8	0.5	3	5	8	0.62	0.12
Chr1	33204510	CT	C	0	16	16	1	0	15	15	1	0
Chr1	33518986	A	G	14	231	245	0.94	10	231	241	0.96	0.02
Chr1	33518987	C	T	15	233	248	0.94	10	234	244	0.96	0.02
Chr1	33522233	A	G	7	243	250	0.97	13	236	249	0.95	-0.02
Chr1	33537006	T	C	10	240	250	0.96	10	240	250	0.96	0
Chr1	33538120	C	T	13	236	249	0.95	10	236	246	0.96	0.01
Chr1	33544264	T	A	16	234	250	0.94	7	243	250	0.97	0.03
Chr1	33552893	GCCGCCTCTA	G	17	109	126	0.87	16	95	111	0.86	-0.01
Chr1	33553178	T	G	13	16	29	0.55	14	7	21	0.33	-0.22
Chr1	33574284	T	TTTTTTTTTAGAATAC	6	7	13	0.54	7	13	20	0.65	0.11
Chr1	33574311	T	TA	4	8	12	0.67	6	13	19	0.68	0.01
Chr1	33586425	T	C	13	237	250	0.95	12	238	250	0.95	0
Chr1	33586551	A	G	11	212	223	0.95	4	208	212	0.98	0.03
Chr1	33587251	A	G	12	238	250	0.95	18	232	250	0.93	-0.02
Chr1	33606096	A	G	23	12	35	0.34	25	4	29	0.14	-0.2
Chr1	33606122	GAT	G	18	13	31	0.42	21	7	28	0.25	-0.17
Chr1	33606125	G	C	18	13	31	0.42	21	7	28	0.25	-0.17
Chr1	33606129	T	A	18	13	31	0.42	21	9	30	0.3	-0.12
Chr1	33606133	C	T	18	14	32	0.44	22	9	31	0.29	-0.15
Chr1	33606140	A	G	20	24	44	0.55	22	14	36	0.39	-0.16
Chr1	33606151	A	AG	19	26	45	0.58	22	15	37	0.41	-0.17
Chr1	33606160	A	G	25	20	45	0.44	23	18	41	0.44	0
Chr1	33606177	A	T	18	25	43	0.58	19	19	38	0.5	-0.08
Chr1	33606180	G	C	19	26	45	0.58	17	19	36	0.53	-0.05
Chr1	33606216	A	G	13	24	37	0.65	16	18	34	0.53	-0.12
Chr1	33606234	T	A	20	21	41	0.51	24	20	44	0.45	-0.06
Chr1	33606255	C	A	16	26	42	0.62	14	29	43	0.67	0.05
Chr1	33606266	GTTA	G	14	20	34	0.59	14	25	39	0.64	0.05
Chr1	33606280	AT	A	16	18	34	0.53	14	26	40	0.65	0.12
Chr1	33606296	C	T	15	19	34	0.56	16	26	42	0.62	0.06
Chr1	33606305	C	A	26	10	36	0.28	26	14	40	0.35	0.07
Chr1	33606355	C	A	22	9	31	0.29	27	15	42	0.36	0.07
Chr1	33606362	A	G	14	15	29	0.52	20	24	44	0.55	0.03
Chr1	33606370	T	C	14	14	28	0.5	20	21	41	0.51	0.01
Chr1	33606384	A	G	14	6	20	0.3	22	6	28	0.21	-0.09
Chr1	33617897	A	G	0	18	18	1	0	17	17	1	0
Chr1	34118144	T	A	2	20	22	0.91	0	10	10	1	0.09
Chr1	34142136	T	G	6	1	7	0.14	4	3	7	0.43	0.29
Chr1	34225218	C	CT	1	18	19	0.95	0	9	9	1	0.05
Chr1	34370268	A	G	17	87	104	0.84	16	78	94	0.83	-0.01
Chr1	34371239	C	T	14	9	23	0.39	20	3	23	0.13	-0.26
Chr1	34375275	A	G	25	33	58	0.57	24	24	48	0.5	-0.07
Chr1	34447988	T	C	16	6	22	0.27	17	10	27	0.37	0.1
Chr1	34448009	C	T	13	5	18	0.28	19	9	28	0.32	0.04
Chr1	34448031	G	T	12	5	17	0.29	14	9	23	0.39	0.1
Chr1	34448034	C	T	11	6	17	0.35	14	9	23	0.39	0.04
Chr1	34448055	T	C	15	16	31	0.52	16	13	29	0.45	-0.07
Chr1	34448057	G	A	15	16	31	0.52	16	13	29	0.45	-0.07
Chr1	34448068	GGAGTGATTGA	G	16	9	25	0.36	17	10	27	0.37	0.01
Chr1	34448079	C	A	16	16	32	0.5	19	13	32	0.41	-0.09
Chr1	34497772	CG	C	0	10	10	1	0	8	8	1	0
Chr1	34552234	A	C	11	2	13	0.15	10	7	17	0.41	0.26
Chr1	34887287	GAT	G	3	5	8	0.62	10	4	14	0.29	-0.33
Chr1	34902139	GAT	G	5	3	8	0.38	7	6	13	0.46	0.08
Chr1	34915857	A	G	18	12	30	0.4	12	7	19	0.37	-0.03
Chr1	34915861	A	G	19	12	31	0.39	12	7	19	0.37	-0.02
Chr1	34915926	C	T	20	20	40	0.5	17	9	26	0.35	-0.15
Chr1	34915952	C	T	19	23	42	0.55	16	11	27	0.41	-0.14
Chr1	34916019	T	G	22	24	46	0.52	13	17	30	0.57	0.05
Chr1	34916126	G	A	19	19	38	0.5	16	16	32	0.5	0
Chr1	34916135	T	C	21	20	41	0.49	16	15	31	0.48	-0.01
Chr1	34916215	T	C	22	15	37	0.41	14	18	32	0.56	0.15
Chr1	34916228	G	T	21	15	36	0.42	14	17	31	0.55	0.13
Chr1	34916240	G	T	20	15	35	0.43	15	17	32	0.53	0.1
Chr1	34916309	A	G	16	11	27	0.41	9	11	20	0.55	0.14
Chr1	34916324	T	C	12	10	22	0.45	10	10	20	0.5	0.05
Chr1	34916336	G	A	15	9	24	0.38	15	10	25	0.4	0.02
Chr1	34916531	G	C	6	5	11	0.45	4	5	9	0.56	0.11
Chr1	34916586	C	T	5	4	9	0.44	6	5	11	0.45	0.01
Chr1	34916755	G	C	7	6	13	0.46	11	3	14	0.21	-0.25
Chr1	34916830	C	CGGG	7	7	14	0.5	11	2	13	0.15	-0.35
Chr1	34916887	G	C	6	14	20	0.7	13	4	17	0.24	-0.46
Chr1	34916898	A	G	7	12	19	0.63	11	4	15	0.27	-0.36
Chr1	34916939	A	G	10	15	25	0.6	14	7	21	0.33	-0.27
Chr1	34916950	A	G	12	18	30	0.6	14	8	22	0.36	-0.24
Chr1	34916963	AT	A	11	16	27	0.59	15	9	24	0.38	-0.21
Chr1	34917034	T	C	18	10	28	0.36	15	18	33	0.55	0.19
Chr1	34917101	A	T	18	9	27	0.33	13	18	31	0.58	0.25
Chr1	34917124	G	A	19	11	30	0.37	14	17	31	0.55	0.18
Chr1	34917136	G	C	18	13	31	0.42	13	15	28	0.54	0.12
Chr1	34917245	G	C	22	17	39	0.44	16	19	35	0.54	0.1
Chr1	34917290	T	C	23	19	42	0.45	21	17	38	0.45	0
Chr1	34917358	G	T	20	19	39	0.49	18	18	36	0.5	0.01
Chr1	34917398	T	C	20	17	37	0.46	19	15	34	0.44	-0.02
Chr1	34917473	C	T	19	13	32	0.41	12	12	24	0.5	0.09
Chr1	34917655	C	T	19	19	38	0.5	17	13	30	0.43	-0.07
Chr1	34917762	G	C	21	18	39	0.46	15	18	33	0.55	0.09
Chr1	34917852	C	T	24	17	41	0.41	14	18	32	0.56	0.15
Chr1	34917881	G	A	22	19	41	0.46	15	17	32	0.53	0.07
Chr1	34917965	G	A	23	20	43	0.47	22	18	40	0.45	-0.02
Chr1	34918007	G	T	23	19	42	0.45	26	21	47	0.45	0
Chr1	34918017	G	A	20	20	40	0.5	26	20	46	0.43	-0.07
Chr1	34918153	C	A	25	16	41	0.39	14	15	29	0.52	0.13
Chr1	34918189	T	C	28	18	46	0.39	11	14	25	0.56	0.17
Chr1	34918496	A	G	25	14	39	0.36	18	14	32	0.44	0.08
Chr1	34918547	T	C	21	18	39	0.46	19	16	35	0.46	0
Chr1	34918582	G	A	20	17	37	0.46	21	16	37	0.43	-0.03
Chr1	34918710	G	T	14	19	33	0.58	19	23	42	0.55	-0.03
Chr1	34919067	T	C	21	26	47	0.55	26	22	48	0.46	-0.09
Chr1	34919144	C	T	21	28	49	0.57	26	24	50	0.48	-0.09
Chr1	34919225	A	T	22	20	42	0.48	14	19	33	0.58	0.1
Chr1	34919890	G	A	11	13	24	0.54	15	7	22	0.32	-0.22
Chr1	34919923	AGAG	A	7	7	14	0.5	10	6	16	0.38	-0.12
Chr1	34919931	G	T	7	7	14	0.5	8	6	14	0.43	-0.07
Chr1	34934537	GTTAT	G	18	9	27	0.33	18	2	20	0.1	-0.23
Chr1	35118287	TG	T	7	5	12	0.42	16	5	21	0.24	-0.18
Chr1	35118555	AT	A	7	5	12	0.42	14	7	21	0.33	-0.09
Chr1	35118579	T	G	8	10	18	0.56	11	10	21	0.48	-0.08
Chr1	35118592	G	A	8	9	17	0.53	14	9	23	0.39	-0.14
Chr1	35796298	A	T	0	23	23	1	0	12	12	1	0
Chr1	35923133	G	A	11	14	25	0.56	7	4	11	0.36	-0.2
Chr1	35934105	CT	C	2	6	8	0.75	2	10	12	0.83	0.08
Chr1	35935121	G	A	14	11	25	0.44	5	12	17	0.71	0.27
Chr1	36207258	AC	A	0	9	9	1	1	10	11	0.91	-0.09
Chr1	36471285	CGAGA	C	0	14	14	1	0	8	8	1	0
Chr1	36566127	G	A	7	10	17	0.59	12	8	20	0.4	-0.19
Chr1	36595016	C	T	12	7	19	0.37	13	4	17	0.24	-0.13
Chr1	36595024	G	T	12	7	19	0.37	11	3	14	0.21	-0.16
Chr1	36595152	G	A	9	5	14	0.36	10	4	14	0.29	-0.07
Chr1	36595167	A	G	10	5	15	0.33	10	4	14	0.29	-0.04
Chr1	36595248	C	A	5	3	8	0.38	5	5	10	0.5	0.12
Chr1	36595253	GGGGA	G	6	1	7	0.14	5	5	10	0.5	0.36
Chr1	36830278	G	A	8	12	20	0.6	6	5	11	0.45	-0.15
Chr1	36854103	G	A	3	10	13	0.77	6	3	9	0.33	-0.44
Chr1	36981731	C	T	6	3	9	0.33	4	4	8	0.5	0.17
Chr1	36981750	A	C	4	5	9	0.56	5	5	10	0.5	-0.06
Chr1	36981755	C	T	8	2	10	0.2	7	3	10	0.3	0.1
Chr1	37124372	G	A	11	12	23	0.52	11	9	20	0.45	-0.07
Chr1	37455869	G	A	18	13	31	0.42	16	5	21	0.24	-0.18
Chr1	37455871	G	A	18	13	31	0.42	16	5	21	0.24	-0.18
Chr1	37455879	T	A	18	13	31	0.42	16	5	21	0.24	-0.18
Chr1	37455880	G	A	18	13	31	0.42	17	5	22	0.23	-0.19
Chr1	37455894	G	A	17	15	32	0.47	17	10	27	0.37	-0.1
Chr1	37455927	C	A	19	11	30	0.37	17	9	26	0.35	-0.02
Chr1	37455928	T	TA	19	11	30	0.37	18	9	27	0.33	-0.04
Chr1	37455943	TTTG	T	15	7	22	0.32	19	9	28	0.32	0
Chr1	37711986	G	A	11	13	24	0.54	12	6	18	0.33	-0.21
Chr1	37918832	A	C	6	6	12	0.5	7	1	8	0.12	-0.38
Chr1	38203564	CAG	C	12	4	16	0.25	11	8	19	0.42	0.17
Chr1	38279155	C	G	8	1	9	0.11	1	7	8	0.88	0.77
Chr1	38405542	C	T	6	16	22	0.73	12	14	26	0.54	-0.19
Chr1	38537932	G	A	11	10	21	0.48	10	9	19	0.47	-0.01
Chr1	38879143	T	TA	0	15	15	1	0	14	14	1	0
Chr1	38916180	TCTGCTG	T	0	9	9	1	0	8	8	1	0
Chr1	38936992	C	A	6	6	12	0.5	16	4	20	0.2	-0.3
Chr1	39017579	T	G	5	3	8	0.38	9	1	10	0.1	-0.28
Chr1	39034721	T	A	12	4	16	0.25	5	6	11	0.55	0.3
Chr1	39035295	T	G	6	4	10	0.4	8	0	8	0	-0.4
Chr1	39111422	G	A	16	7	23	0.3	13	3	16	0.19	-0.11
Chr1	39112213	A	T	23	33	56	0.59	21	29	50	0.58	-0.01
Chr1	39114201	A	C	10	6	16	0.38	14	5	19	0.26	-0.12
Chr1	39114217	A	G	10	130	140	0.93	14	107	121	0.88	-0.05
Chr1	39114245	A	C	10	173	183	0.95	13	143	156	0.92	-0.03
Chr1	39114247	G	A	9	181	190	0.95	13	146	159	0.92	-0.03
Chr1	39114512	T	C	11	134	145	0.92	16	131	147	0.89	-0.03
Chr1	39114540	A	G	11	122	133	0.92	15	131	146	0.9	-0.02
Chr1	39114541	G	A	11	123	134	0.92	15	133	148	0.9	-0.02
Chr1	39116658	CT	C	29	27	56	0.48	14	18	32	0.56	0.08
Chr1	39116948	T	C	26	113	139	0.81	12	87	99	0.88	0.07
Chr1	39118710	T	C	12	238	250	0.95	12	237	249	0.95	0
Chr1	39119389	A	G	20	230	250	0.92	20	217	237	0.92	0
Chr1	39119416	T	A	21	229	250	0.92	16	234	250	0.94	0.02
Chr1	39119478	A	G	13	61	74	0.82	13	71	84	0.85	0.03
Chr1	39119864	G	C	24	19	43	0.44	24	25	49	0.51	0.07
Chr1	39121325	G	A	16	198	214	0.93	15	184	199	0.92	-0.01
Chr1	39121412	A	C	19	214	233	0.92	17	203	220	0.92	0
Chr1	39122013	G	C	16	21	37	0.57	15	13	28	0.46	-0.11
Chr1	39122262	A	G	17	233	250	0.93	15	235	250	0.94	0.01
Chr1	39124733	A	G	22	42	64	0.66	15	33	48	0.69	0.03
Chr1	39125226	AT	A	9	10	19	0.53	12	14	26	0.54	0.01
Chr1	39125597	T	C	15	134	149	0.9	15	118	133	0.89	-0.01
Chr1	39125603	GT	G	16	127	143	0.89	18	106	124	0.85	-0.04
Chr1	39125618	A	G	16	136	152	0.89	18	107	125	0.86	-0.03
Chr1	39126067	T	C	18	166	184	0.9	27	156	183	0.85	-0.05
Chr1	39126111	A	G	16	155	171	0.91	22	153	175	0.87	-0.04
Chr1	39126332	A	C	13	237	250	0.95	16	234	250	0.94	-0.01
Chr1	39127208	A	G	14	59	73	0.81	17	45	62	0.73	-0.08
Chr1	39127549	T	C	16	234	250	0.94	18	211	229	0.92	-0.02
Chr1	39127802	T	G	22	228	250	0.91	20	229	249	0.92	0.01
Chr1	39128523	T	C	11	91	102	0.89	12	113	125	0.9	0.01
Chr1	39128525	T	G	12	91	103	0.88	12	114	126	0.9	0.02
Chr1	39128720	T	C	20	23	43	0.53	13	10	23	0.43	-0.1
Chr1	39198079	T	G	13	162	175	0.93	20	124	144	0.86	-0.07
Chr1	39198092	T	C	14	175	189	0.93	19	141	160	0.88	-0.05
Chr1	39198148	T	C	16	187	203	0.92	16	146	162	0.9	-0.02
Chr1	39198175	T	C	18	166	184	0.9	15	143	158	0.91	0.01
Chr1	39198178	CT	C	19	152	171	0.89	11	129	140	0.92	0.03
Chr1	39198199	A	G	21	141	162	0.87	11	124	135	0.92	0.05
Chr1	39198202	A	T	21	145	166	0.87	10	119	129	0.92	0.05
Chr1	39351493	A	T	20	196	216	0.91	11	138	149	0.93	0.02
Chr1	39351498	C	G	19	205	224	0.92	11	141	152	0.93	0.01
Chr1	39351561	A	G	16	150	166	0.9	17	105	122	0.86	-0.04
Chr1	39351566	CG	C	17	121	138	0.88	18	92	110	0.84	-0.04
Chr1	39351578	A	G	16	130	146	0.89	21	99	120	0.82	-0.07
Chr1	39351588	A	G	16	129	145	0.89	20	91	111	0.82	-0.07
Chr1	39351595	T	C	17	127	144	0.88	22	88	110	0.8	-0.08
Chr1	39351621	A	G	18	125	143	0.87	22	79	101	0.78	-0.09
Chr1	39351625	G	A	19	126	145	0.87	22	83	105	0.79	-0.08
Chr1	39351630	C	T	21	119	140	0.85	22	85	107	0.79	-0.06
Chr1	39351654	T	C	27	128	155	0.83	21	100	121	0.83	0
Chr1	39351730	G	T	24	195	219	0.89	14	153	167	0.92	0.03
Chr1	39351736	A	C	23	185	208	0.89	19	140	159	0.88	-0.01
Chr1	39351738	T	C	22	181	203	0.89	18	139	157	0.89	0
Chr1	39351762	T	C	19	173	192	0.9	18	150	168	0.89	-0.01
Chr1	39351763	G	A	19	171	190	0.9	18	150	168	0.89	-0.01
Chr1	39351778	G	A	18	175	193	0.91	18	146	164	0.89	-0.02
Chr1	39351789	T	C	17	164	181	0.91	19	146	165	0.88	-0.03
Chr1	39351818	T	C	15	142	157	0.9	17	120	137	0.88	-0.02
Chr1	39351839	T	G	15	123	138	0.89	21	109	130	0.84	-0.05
Chr1	39351854	A	G	13	121	134	0.9	25	107	132	0.81	-0.09
Chr1	39351859	T	TG	12	119	131	0.91	24	103	127	0.81	-0.1
Chr1	39419583	G	A	13	5	18	0.28	7	4	11	0.36	0.08
Chr1	39419643	C	T	6	2	8	0.25	5	7	12	0.58	0.33
Chr1	39419666	C	T	4	4	8	0.5	12	4	16	0.25	-0.25
Chr1	39419934	A	G	14	7	21	0.33	17	6	23	0.26	-0.07
Chr1	39420038	AT	A	20	16	36	0.44	18	9	27	0.33	-0.11
Chr1	39420065	C	T	22	16	38	0.42	18	7	25	0.28	-0.14
Chr1	39518161	C	T	7	8	15	0.53	20	6	26	0.23	-0.3
Chr1	39518166	C	T	8	8	16	0.5	20	6	26	0.23	-0.27
Chr1	39518178	G	A	10	8	18	0.44	19	7	26	0.27	-0.17
Chr1	39518267	G	A	12	6	18	0.33	21	7	28	0.25	-0.08
Chr1	39518341	A	C	12	13	25	0.52	15	7	22	0.32	-0.2
Chr1	39518393	C	T	12	19	31	0.61	16	12	28	0.43	-0.18
Chr1	39518443	AT	A	19	10	29	0.34	13	9	22	0.41	0.07
Chr1	39518462	C	A	22	15	37	0.41	17	11	28	0.39	-0.02
Chr1	39666755	C	T	6	4	10	0.4	8	6	14	0.43	0.03
Chr1	39666756	A	G	6	4	10	0.4	8	6	14	0.43	0.03
Chr1	40075760	G	A	27	3	30	0.1	14	7	21	0.33	0.23
Chr1	40721131	G	T	20	0	20	0	6	3	9	0.33	0.33
Chr1	40892227	A	C	6	5	11	0.45	7	4	11	0.36	-0.09
Chr1	40897598	C	T	0	23	23	1	0	19	19	1	0
Chr1	40906756	GAT	G	5	4	9	0.44	5	5	10	0.5	0.06
Chr1	40923998	A	C	6	4	10	0.4	9	1	10	0.1	-0.3
Chr1	41012011	T	G	6	4	10	0.4	5	4	9	0.44	0.04
Chr1	41126842	C	T	16	13	29	0.45	15	11	26	0.42	-0.03
Chr1	41126854	C	A	19	13	32	0.41	16	11	27	0.41	0
Chr1	41126856	C	G	19	13	32	0.41	15	11	26	0.42	0.01
Chr1	41126867	A	C	21	9	30	0.3	14	11	25	0.44	0.14
Chr1	41126870	A	C	21	7	28	0.25	14	11	25	0.44	0.19
Chr1	41126873	G	C	21	7	28	0.25	14	11	25	0.44	0.19
Chr1	41127159	G	C	15	11	26	0.42	11	11	22	0.5	0.08
Chr1	41127193	G	T	14	11	25	0.44	10	11	21	0.52	0.08
Chr1	41127194	T	C	14	11	25	0.44	9	10	19	0.53	0.09
Chr1	41127207	G	GCTGGCC	12	10	22	0.45	9	7	16	0.44	-0.01
Chr1	41127210	G	A	10	6	16	0.38	10	10	20	0.5	0.12
Chr1	41127227	T	G	11	7	18	0.39	10	10	20	0.5	0.11
Chr1	41127240	G	C	11	5	16	0.31	13	3	16	0.19	-0.12
Chr1	41321466	T	G	0	25	25	1	0	16	16	1	0
Chr1	41519466	G	A	6	13	19	0.68	8	8	16	0.5	-0.18
Chr1	41519474	A	G	8	14	22	0.64	11	7	18	0.39	-0.25
Chr1	41519972	T	A	25	9	34	0.26	18	9	27	0.33	0.07
Chr1	41520031	C	CCATCAGCACAT	22	7	29	0.24	17	12	29	0.41	0.17
Chr1	41520042	T	A	24	7	31	0.23	19	14	33	0.42	0.19
Chr1	41520058	C	G	27	12	39	0.31	18	14	32	0.44	0.13
Chr1	41520118	G	C	23	10	33	0.3	15	11	26	0.42	0.12
Chr1	41520124	G	A	23	9	32	0.28	16	7	23	0.3	0.02
Chr1	41520126	T	C	23	9	32	0.28	16	7	23	0.3	0.02
Chr1	41521441	G	A	17	8	25	0.32	10	8	18	0.44	0.12
Chr1	41521463	C	A	15	10	25	0.4	12	9	21	0.43	0.03
Chr1	41521471	G	C	15	10	25	0.4	11	9	20	0.45	0.05
Chr1	41521483	A	C	15	16	31	0.52	10	9	19	0.47	-0.05
Chr1	41521494	C	G	11	14	25	0.56	9	10	19	0.53	-0.03
Chr1	41521504	C	T	12	14	26	0.54	9	9	18	0.5	-0.04
Chr1	41521514	G	A	12	15	27	0.56	10	10	20	0.5	-0.06
Chr1	41521526	A	G	13	18	31	0.58	10	11	21	0.52	-0.06
Chr1	41521560	G	T	16	21	37	0.57	13	12	25	0.48	-0.09
Chr1	41521594	G	A	13	20	33	0.61	12	11	23	0.48	-0.13
Chr1	41521612	A	ATC	15	19	34	0.56	10	18	28	0.64	0.08
Chr1	41521629	C	T	15	14	29	0.48	15	19	34	0.56	0.08
Chr1	41521671	A	G	17	9	26	0.35	15	19	34	0.56	0.21
Chr1	41521762	G	A	20	7	27	0.26	19	10	29	0.34	0.08
Chr1	42121274	TA	T	0	17	17	1	0	8	8	1	0
Chr1	42155196	G	T	22	7	29	0.24	12	6	18	0.33	0.09
Chr1	42250166	C	T	18	8	26	0.31	16	7	23	0.3	-0.01
Chr1	42250176	T	A	17	8	25	0.32	16	7	23	0.3	-0.02
Chr1	42250224	C	A	13	9	22	0.41	20	8	28	0.29	-0.12
Chr1	42283148	T	TGATC	0	22	22	1	0	15	15	1	0
Chr1	42816019	C	A	19	11	30	0.37	16	10	26	0.38	0.01
Chr1	42816049	A	G	17	14	31	0.45	16	12	28	0.43	-0.02
Chr1	42816088	A	G	11	11	22	0.5	14	12	26	0.46	-0.04
Chr1	42816096	T	C	11	12	23	0.52	14	12	26	0.46	-0.06
Chr1	42816108	A	C	13	12	25	0.48	14	11	25	0.44	-0.04
Chr1	42816132	G	A	12	12	24	0.5	13	11	24	0.46	-0.04
Chr1	42816184	A	T	12	13	25	0.52	12	6	18	0.33	-0.19
Chr1	42816193	AGT	A	13	14	27	0.52	14	6	20	0.3	-0.22
Chr1	42816209	C	T	13	16	29	0.55	15	6	21	0.29	-0.26
Chr1	42816240	T	A	16	16	32	0.5	17	10	27	0.37	-0.13
Chr1	42816365	A	C	20	10	30	0.33	10	12	22	0.55	0.22
Chr1	42816653	A	G	25	11	36	0.31	23	12	35	0.34	0.03
Chr1	42817515	A	C	20	7	27	0.26	17	12	29	0.41	0.15
Chr1	42817551	G	A	23	9	32	0.28	19	12	31	0.39	0.11
Chr1	42817751	T	C	22	14	36	0.39	20	14	34	0.41	0.02
Chr1	42817887	T	C	19	14	33	0.42	16	10	26	0.38	-0.04
Chr1	42817901	A	C	19	12	31	0.39	15	11	26	0.42	0.03
Chr1	42818459	CT	C	12	11	23	0.48	15	8	23	0.35	-0.13
Chr1	42818475	A	T	10	19	29	0.66	16	10	26	0.38	-0.28
Chr1	42818506	A	C	14	16	30	0.53	10	11	21	0.52	-0.01
Chr1	42818510	T	C	14	16	30	0.53	9	11	20	0.55	0.02
Chr1	43066650	T	A	11	6	17	0.35	5	8	13	0.62	0.27
Chr1	43071120	C	CGAGTA	0	17	17	1	0	14	14	1	0
Chr1	43245545	T	C	20	13	33	0.39	16	16	32	0.5	0.11
Chr1	43245594	A	G	20	12	32	0.38	13	18	31	0.58	0.2
Chr1	43245598	C	CA	20	9	29	0.31	12	14	26	0.54	0.23
Chr1	43245608	C	T	23	11	34	0.32	11	18	29	0.62	0.3
Chr1	43245609	C	T	23	11	34	0.32	11	18	29	0.62	0.3
Chr1	43245711	A	C	19	8	27	0.3	16	8	24	0.33	0.03
Chr1	43245712	C	T	18	8	26	0.31	17	8	25	0.32	0.01
Chr1	43245718	T	C	18	8	26	0.31	17	8	25	0.32	0.01
Chr1	43245720	A	G	18	8	26	0.31	17	8	25	0.32	0.01
Chr1	43245728	A	G	19	8	27	0.3	17	11	28	0.39	0.09
Chr1	43245789	G	T	19	10	29	0.34	17	16	33	0.48	0.14
Chr1	43245843	G	A	24	9	33	0.27	17	17	34	0.5	0.23
Chr1	43245893	C	T	23	11	34	0.32	19	16	35	0.46	0.14
Chr1	43245907	A	T	27	10	37	0.27	18	15	33	0.45	0.18
Chr1	43245926	C	T	29	8	37	0.22	20	11	31	0.35	0.13
Chr1	43245935	T	A	27	8	35	0.23	21	12	33	0.36	0.13
Chr1	43245957	T	C	27	7	34	0.21	18	9	27	0.33	0.12
Chr1	43245967	T	G	25	6	31	0.19	19	10	29	0.34	0.15
Chr1	43247006	G	A	22	15	37	0.41	11	15	26	0.58	0.17
Chr1	43247049	T	C	20	11	31	0.35	14	11	25	0.44	0.09
Chr1	43247926	A	C	22	12	34	0.35	25	11	36	0.31	-0.04
Chr1	43247996	A	T	22	11	33	0.33	27	11	38	0.29	-0.04
Chr1	43248014	T	C	23	10	33	0.3	26	12	38	0.32	0.02
Chr1	43248022	G	C	23	10	33	0.3	22	12	34	0.35	0.05
Chr1	43248033	G	T	22	10	32	0.31	23	10	33	0.3	-0.01
Chr10	1344	TA	T	39	10	49	0.2	27	12	39	0.31	0.11
Chr10	69376	G	T	12	8	20	0.4	7	7	14	0.5	0.1
Chr10	181921	A	AT	0	15	15	1	0	15	15	1	0
Chr10	246947	C	T	16	1	17	0.06	7	4	11	0.36	0.3
Chr10	326533	GAT	G	14	6	20	0.3	9	3	12	0.25	-0.05
Chr10	374014	T	G	6	1	7	0.14	6	3	9	0.33	0.19
Chr10	389463	G	A	10	8	18	0.44	5	8	13	0.62	0.18
Chr10	408033	C	CAAGCTT	0	13	13	1	0	15	15	1	0
Chr10	408035	C	T	0	8	8	1	0	8	8	1	0
Chr10	408038	T	A	0	8	8	1	0	8	8	1	0
Chr10	408042	A	C	0	8	8	1	0	8	8	1	0
Chr10	408043	G	T	0	8	8	1	0	8	8	1	0
Chr10	408047	T	A	0	8	8	1	0	8	8	1	0
Chr10	408050	A	G	0	8	8	1	0	8	8	1	0
Chr10	408051	GAAGCTT	G	0	8	8	1	0	8	8	1	0
Chr10	464952	C	A	23	13	36	0.36	19	10	29	0.34	-0.02
Chr10	464963	G	A	22	12	34	0.35	17	8	25	0.32	-0.03
Chr10	464966	G	C	22	12	34	0.35	19	8	27	0.3	-0.05
Chr10	464968	C	T	22	12	34	0.35	18	8	26	0.31	-0.04
Chr10	464971	G	A	22	12	34	0.35	19	8	27	0.3	-0.05
Chr10	464973	T	C	22	12	34	0.35	18	8	26	0.31	-0.04
Chr10	464975	TTAAC	T	22	12	34	0.35	17	8	25	0.32	-0.03
Chr10	464992	C	T	24	19	43	0.44	14	16	30	0.53	0.09
Chr10	465026	A	G	20	19	39	0.49	16	16	32	0.5	0.01
Chr10	465027	G	A	20	18	38	0.47	16	16	32	0.5	0.03
Chr10	465044	T	A	18	18	36	0.5	13	19	32	0.59	0.09
Chr10	465049	A	G	18	18	36	0.5	14	19	33	0.58	0.08
Chr10	465069	T	TGG	19	13	32	0.41	16	14	30	0.47	0.06
Chr10	465070	CCAAAACTATTTAG	C	20	9	29	0.31	15	12	27	0.44	0.13
Chr10	465105	C	A	21	13	34	0.38	12	14	26	0.54	0.16
Chr10	465138	T	C	21	7	28	0.25	14	7	21	0.33	0.08
Chr10	465148	A	T	22	6	28	0.21	12	6	18	0.33	0.12
Chr10	465151	T	A	22	6	28	0.21	12	6	18	0.33	0.12
Chr10	465177	A	G	22	4	26	0.15	14	6	20	0.3	0.15
Chr10	465398	GA	G	27	13	40	0.33	20	3	23	0.13	-0.2
Chr10	465402	T	C	27	13	40	0.33	20	5	25	0.2	-0.13
Chr10	465450	G	T	29	16	45	0.36	18	7	25	0.28	-0.08
Chr10	465475	G	A	30	14	44	0.32	18	7	25	0.28	-0.04
Chr10	465476	TA	T	30	14	44	0.32	19	7	26	0.27	-0.05
Chr10	465487	C	A	28	19	47	0.4	20	11	31	0.35	-0.05
Chr10	465490	C	G	30	17	47	0.36	20	11	31	0.35	-0.01
Chr10	465549	G	T	34	16	50	0.32	22	7	29	0.24	-0.08
Chr10	465611	C	G	30	14	44	0.32	26	11	37	0.3	-0.02
Chr10	465617	G	T	33	15	48	0.31	28	12	40	0.3	-0.01
Chr10	465624	G	T	30	15	45	0.33	26	12	38	0.32	-0.01
Chr10	465628	A	G	29	19	48	0.4	26	13	39	0.33	-0.07
Chr10	465634	C	T	29	23	52	0.44	25	14	39	0.36	-0.08
Chr10	465640	A	G	35	15	50	0.3	31	12	43	0.28	-0.02
Chr10	465658	G	A	27	24	51	0.47	21	20	41	0.49	0.02
Chr10	465661	T	TTTG	32	18	50	0.36	27	12	39	0.31	-0.05
Chr10	465663	T	A	32	17	49	0.35	30	14	44	0.32	-0.03
Chr10	465666	T	A	28	17	45	0.38	31	14	45	0.31	-0.07
Chr10	465694	C	CT	21	15	36	0.42	23	13	36	0.36	-0.06
Chr10	465740	TA	T	11	8	19	0.42	22	7	29	0.24	-0.18
Chr10	465745	C	A	12	10	22	0.45	21	8	29	0.28	-0.17
Chr10	465749	CT	C	11	9	20	0.45	19	6	25	0.24	-0.21
Chr10	465753	A	C	13	10	23	0.43	20	8	28	0.29	-0.14
Chr10	465969	TA	T	14	8	22	0.36	17	5	22	0.23	-0.13
Chr10	465974	C	A	15	9	24	0.38	17	8	25	0.32	-0.06
Chr10	465981	A	C	14	10	24	0.42	18	8	26	0.31	-0.11
Chr10	465999	A	ATT	14	9	23	0.39	18	5	23	0.22	-0.17
Chr10	466008	A	T	12	10	22	0.45	18	9	27	0.33	-0.12
Chr10	466020	T	A	12	11	23	0.48	19	9	28	0.32	-0.16
Chr10	466036	C	G	10	11	21	0.52	16	9	25	0.36	-0.16
Chr10	466058	A	G	12	13	25	0.52	18	9	27	0.33	-0.19
Chr10	466078	T	C	14	8	22	0.36	20	4	24	0.17	-0.19
Chr10	466079	CAATT	C	14	8	22	0.36	20	4	24	0.17	-0.19
Chr10	466099	A	G	13	7	20	0.35	19	4	23	0.17	-0.18
Chr10	466105	A	G	12	6	18	0.33	17	4	21	0.19	-0.14
Chr10	466205	A	G	18	10	28	0.36	12	8	20	0.4	0.04
Chr10	466207	G	T	17	11	28	0.39	12	8	20	0.4	0.01
Chr10	466223	A	G	17	16	33	0.48	13	7	20	0.35	-0.13
Chr10	466231	A	C	17	15	32	0.47	13	7	20	0.35	-0.12
Chr10	466240	TGTA	T	18	15	33	0.45	13	7	20	0.35	-0.1
Chr10	466251	T	TA	17	11	28	0.39	13	5	18	0.28	-0.11
Chr10	466257	C	G	15	11	26	0.42	14	5	19	0.26	-0.16
Chr10	466263	C	G	14	11	25	0.44	15	5	20	0.25	-0.19
Chr10	466264	A	G	16	11	27	0.41	15	5	20	0.25	-0.16
Chr10	466265	TC	T	16	11	27	0.41	15	5	20	0.25	-0.16
Chr10	466282	G	A	15	18	33	0.55	17	12	29	0.41	-0.14
Chr10	466285	G	T	15	18	33	0.55	18	13	31	0.42	-0.13
Chr10	466294	A	T	15	19	34	0.56	17	16	33	0.48	-0.08
Chr10	466298	C	T	15	19	34	0.56	18	17	35	0.49	-0.07
Chr10	466333	T	A	16	17	33	0.52	15	17	32	0.53	0.01
Chr10	466337	C	T	18	15	33	0.45	15	17	32	0.53	0.08
Chr10	466342	C	T	17	15	32	0.47	15	17	32	0.53	0.06
Chr10	466343	A	C	17	15	32	0.47	15	17	32	0.53	0.06
Chr10	466353	G	A	15	15	30	0.5	14	17	31	0.55	0.05
Chr10	466359	A	C	17	8	25	0.32	14	15	29	0.52	0.2
Chr10	466361	T	A	17	8	25	0.32	14	15	29	0.52	0.2
Chr10	466362	AGATC	A	17	7	24	0.29	13	6	19	0.32	0.03
Chr10	466384	G	A	16	8	24	0.33	12	15	27	0.56	0.23
Chr10	476695	C	G	0	17	17	1	0	9	9	1	0
Chr10	476696	CG	C	0	17	17	1	0	9	9	1	0
Chr10	506940	C	T	6	5	11	0.45	7	3	10	0.3	-0.15
Chr10	506955	T	C	5	6	11	0.55	7	3	10	0.3	-0.25
Chr10	506966	C	T	5	6	11	0.55	5	2	7	0.29	-0.26
Chr10	1168968	GAT	G	9	2	11	0.18	5	3	8	0.38	0.2
Chr10	1194626	C	T	12	13	25	0.52	3	14	17	0.82	0.3
Chr10	1289868	T	C	11	7	18	0.39	21	6	27	0.22	-0.17
Chr10	1328849	A	T	20	20	40	0.5	10	13	23	0.57	0.07
Chr10	1328917	A	T	22	17	39	0.44	12	14	26	0.54	0.1
Chr10	1329089	T	C	20	10	30	0.33	17	12	29	0.41	0.08
Chr10	1329347	G	A	23	1	24	0.04	10	5	15	0.33	0.29
Chr10	1329957	T	C	13	6	19	0.32	12	7	19	0.37	0.05
Chr10	1329960	T	C	14	6	20	0.3	12	7	19	0.37	0.07
Chr10	1330060	T	G	11	6	17	0.35	20	15	35	0.43	0.08
Chr10	1330115	G	A	17	13	30	0.43	17	18	35	0.51	0.08
Chr10	1330441	A	T	21	11	32	0.34	19	10	29	0.34	0
Chr10	1330476	T	C	20	6	26	0.23	18	10	28	0.36	0.13
Chr10	1330722	A	G	13	15	28	0.54	17	11	28	0.39	-0.15
Chr10	1330730	G	A	14	14	28	0.5	15	11	26	0.42	-0.08
Chr10	1330741	A	C	17	14	31	0.45	12	12	24	0.5	0.05
Chr10	1330967	A	G	18	10	28	0.36	19	18	37	0.49	0.13
Chr10	1331030	A	G	22	9	31	0.29	14	15	29	0.52	0.23
Chr10	1331116	T	C	18	10	28	0.36	11	10	21	0.48	0.12
Chr10	1331153	G	A	18	7	25	0.28	11	11	22	0.5	0.22
Chr10	1331188	T	A	19	5	24	0.21	11	9	20	0.45	0.24
Chr10	1335255	GA	G	4	13	17	0.76	2	7	9	0.78	0.02
Chr10	1365480	T	G	9	6	15	0.4	13	5	18	0.28	-0.12
Chr10	1392390	G	T	16	6	22	0.27	16	8	24	0.33	0.06
Chr10	1392394	C	CTTTT	17	2	19	0.11	16	7	23	0.3	0.19
Chr10	1392407	AC	A	16	2	18	0.11	13	7	20	0.35	0.24
Chr10	1435288	T	C	12	6	18	0.33	13	0	13	0	-0.33
Chr10	1435304	A	G	11	6	17	0.35	13	0	13	0	-0.35
Chr10	1435310	C	T	11	6	17	0.35	15	0	15	0	-0.35
Chr10	1435314	A	G	11	6	17	0.35	14	0	14	0	-0.35
Chr10	1451884	A	G	2	8	10	0.8	13	7	20	0.35	-0.45
Chr10	1544709	T	C	13	8	21	0.38	14	6	20	0.3	-0.08
Chr10	1544715	G	A	14	9	23	0.39	14	7	21	0.33	-0.06
Chr10	1544726	A	G	14	11	25	0.44	13	7	20	0.35	-0.09
Chr10	1544776	C	T	17	12	29	0.41	13	10	23	0.43	0.02
Chr10	1544792	A	ATT	16	10	26	0.38	12	11	23	0.48	0.1
Chr10	1544808	A	G	17	11	28	0.39	12	11	23	0.48	0.09
Chr10	1544940	C	T	14	13	27	0.48	10	11	21	0.52	0.04
Chr10	1544958	T	C	13	15	28	0.54	8	10	18	0.56	0.02
Chr10	1545005	G	GA	11	11	22	0.5	3	9	12	0.75	0.25
[truncated: 24,761 more rows]
