# Supplementary material for: OsALB3 Is Required for Chloroplast Development by Promoting the Accumulation of Light-Harvesting Chlorophyll-Binding Proteins in Rice
Source: Plants (Basel). 2023 Nov 28;12(23):4003. doi: 10.3390/plants12234003 (PMC10707891; doi:10.3390/plants12234003)
Supplement: Supplementary file 1 [file plants-12-04003-s001.zip › Supplymental table 2.xlsx]

## Sheet: Sheet1
Table S2 Molecular markers used in this study
Purpose	name	sequence
cas9	ALB3-cas9-F	AGTTATGACCAGGCGTGCAT
	ALB3-cas9-R	GAGAAGTAAGCGACCTGCCA
	Target	GCAATTCAACAGAGATATGC
qPCR	ALB3-RT-F	CAGCCCAACCTGGTGAAAGA
	ALB3-RT-R	GTCCTCCCTGCTCTTCAGTA
	LHCA1-RT-F	CGAGGAGTACAAGCTCAAGGAG
	LHCA1-RT-R	GGATGATGATGTCGCCGATG
	LHCA2-RT-F	CAGCAATACTTCACCGACACCA
	LHCA2-RT-R	CGAGCGGGTCAAACCACAG
	LHCA3-RT-F	CGGGCACCTACACCTACTGG
	LHCA3-RT-R	CATCTCCGCCTCGCTCTTG
	LHCA4-RT-F	CCTTCTCCCACCTACCTCAA
	LHCA4-RT-R	CCGATCTTCGTCAGCACCT
	LHCB1-RT-F	GCGGTCCAGGTGGTGCTCAT
	LHCB1-RT-R	GCCCAGGCGTTGTTGTTGA
	LHCB2-RT-F	TGTCCCACCCGTAGTCTCCC
	LHCB2-RT-R	ACCTCCCCTTCTAGAGTAGTGTT
	LHCB4-RT-F	AGGTGAAGTCCACCCCGTTC
	LHCB4-RT-R	TACGACGACCCATCCACCAG
	LHCB5-RT-F	CGCTGCTGAAGGTGAAGGA
	LHCB5-RT-R	GCAGGTTGTTGCCGAAGG
Subcellular Localization	ALB3-GFP-F	tggagaggacagcccaagcttATGGCCAAGGCGCTCCTC
	ALB3-GFP-R	gcccttgctcaccatggatccCTGAACCATGCGCTTCCTCTTT
Genotyping	ALB3-F	GCATTCATCGGCTCCGGAAT
	ALB3-R	GTCAACCCTCTGGCAGGTC
